# Supplementary material for: GWAS Analysis and QTL Identification of Fiber Quality Traits and Yield Components in Upland Cotton Using Enriched High-Density SNP Markers
Source: Front Plant Sci. 2018 Sep 13;9:1067. doi: 10.3389/fpls.2018.01067 (PMC6157485; doi:10.3389/fpls.2018.01067)
Supplement: Supplementary file 1 [file Table_1.XLS]

## Sheet: Table S1
Table S1 Integrated ANOVA analysis of the RILs across multiple environments
Trait		Degrees of Freedom (DF)	Mean Square (MS)	Variance (VA)	P_Value
FL	Error	2053	0.7834	0.7834	-
	Block/Env	9	9.4014	0.0375	<0.001
	Genotype	230	12.0999	0.6314	<0.001
	Environ	8	361.878	0.785	<0.001
	GbyE	1839	1.093	0.1555	<0.001
		Degrees of Freedom (DF)	Mean Square (MS)	Variance (VA)	P_Value
FS	Error	2053	2.1753	2.1753	-
	Block/Env	9	23.3221	0.0919	<0.001
	Genotype	230	37.1416	1.951	<0.001
	Environ	8	292.414	0.631	<0.001
	GbyE	1839	2.9357	0.3819	<0.001
		Degrees of Freedom (DF)	Mean Square (MS)	Variance (VA)	P_Value
FM	Error	2053	0.0946	0.0946	-
	Block/Env	9	0.6577	0.0024	<0.001
	Genotype	230	2.0671	0.1101	<0.001
	Environ	8	41.7157	0.0905	<0.001
	GbyE	1839	0.1938	0.0498	<0.001
		Degrees of Freedom (DF)	Mean Square (MS)	Variance (VA)	P_Value
BW	Error	2065	0.2541	0.2541	-
	Block/Env	9	1.905	0.0072	<0.001
	Genotype	230	2.2613	0.1116	<0.001
	Environ	8	132.982	0.2876	<0.001
	GbyE	1840	0.4909	0.1185	<0.001
		Degrees of Freedom (DF)	Mean Square (MS)	Variance (VA)	P_Value
LP	Error	2065	6.3337	6.3337	-
	Block/Env	9	30.5258	0.1049	<0.001
	Genotype	230	74.6989	3.8026	<0.001
	Environ	8	3381.12	7.3135	<0.001
	GbyE	1840	8.2572	0.9629	<0.001
		Degrees of Freedom (DF)	Mean Square (MS)	Variance (VA)	P_Value
SI	Error	1602	0.4378	0.4378	-
	Block/Env	7	1.4553	0.0044	<0.01
	Genotype	230	12.293	0.8489	<0.001
	Environ	6	378.496	0.8203	<0.001
	GbyE	1380	0.774	0.1686	<0.001

## Sheet: Table S2
Table S2 ANOVA and Heritability analysis of the RILs across multiple environments
		Degrees of Freedom (DF)			Mean Square (MS)			Variance (VA)			P_Value		Heritability
Trait	Environment	Error	Block	Genotype	Error	Block	Genotype	Error	Block	Genotype	Block	Genotype	Sigle	Mean
FL	13AY	230	1	230	0.7	4.614	1.9961	0.7	0.0169	0.6481	<0.05	<0.001	0.4808	0.6493
FL	13LQ	230	1	230	0.7005	4.1659	2.4093	0.7005	0.015	0.8544	<0.05	<0.001	0.5495	0.7093
FL	13QZ	215	1	229	0.8083	1.2114	2.6132	0.8083	0.0018	0.9348	0.2222	<0.001	0.5363	0.6907
FL	14AY	230	1	230	0.987	12.4439	2.3725	0.987	0.0496	0.6928	<0.001	<0.001	0.4124	0.584
FL	14KEL	230	1	230	0.403	13.4709	2.1776	0.403	0.0566	0.8873	<0.001	<0.001	0.6877	0.8149
FL	14LQ	228	1	230	0.8664	26.5721	2.423	0.8664	0.1118	0.7817	<0.001	<0.001	0.4743	0.6424
FL	15ALE	230	1	230	0.8686	13.3036	2.3824	0.8686	0.0538	0.7569	<0.001	<0.001	0.4656	0.6354
FL	15AY	230	1	230	1.2012	3.2253	2.4849	1.2012	0.0088	0.6419	0.1027	<0.001	0.3482	0.5166
FL	16AY	230	1	230	0.5219	5.6293	1.9782	0.5219	0.0221	0.7281	<0.01	<0.001	0.5825	0.7362
		DF			MS			VA			P_Value		Heritability
Trait	Environment	Error	Block	Genotype	Error	Block	Genotype	Error	Block	Genotype	Block	Genotype	Sigle	Mean
FS	13AY	230	1	230	1.8852	27.5904	7.2548	1.8852	0.1113	2.6848	<0.001	<0.001	0.5875	0.7401
FS	13LQ	230	1	230	2.7405	93.8253	6.7403	2.7405	0.3943	1.9999	<0.001	<0.001	0.4219	0.5934
FS	13QZ	215	1	229	2.4916	0.569	8.0353	2.4916	0	2.8713	0.6332	<0.001	0.5354	0.6899
FS	14AY	230	1	230	2.1036	0.3223	4.963	2.1036	0	1.4297	0.6959	<0.001	0.4046	0.5762
FS	14KEL	230	1	230	1.3781	34.2535	6.7817	1.3781	0.1423	2.7018	<0.001	<0.001	0.6622	0.7968
FS	14LQ	228	1	230	2.1612	5.4368	5.4723	2.1612	0.0142	1.6628	0.1141	<0.001	0.4348	0.6051
FS	15ALE	230	1	230	2.0713	7.7664	5.4101	2.0713	0.0247	1.6694	0.05405	<0.001	0.4463	0.6171
FS	15AY	230	1	230	2.9698	1.7093	9.6492	2.9698	0	3.3397	0.4488	<0.001	0.5293	0.6922
FS	16AY	230	1	230	1.8199	38.6915	6.3061	1.8199	0.1596	2.2431	<0.001	<0.001	0.5521	0.7114
		DF			MS			VA			P_Value		Heritability
Trait	Environment	Error	Block	Genotype	Error	Block	Genotype	Error	Block	Genotype	Block	Genotype	Sigle	Mean
FM	13AY	230	1	230	0.1059	0.003	0.509	0.1059	0	0.2016	0.8673	<0.001	0.6556	0.792
FM	13LQ	230	1	230	0.1058	0.2079	0.6933	0.1058	0.0004	0.2938	0.1622	<0.001	0.7353	0.8475
FM	13QZ	215	1	229	0.1613	1.8936	0.7038	0.1613	0.0078	0.281	<0.001	<0.001	0.6353	0.7708
FM	14AY	230	1	230	0.1082	0.0178	0.3211	0.1082	0	0.1064	0.6852	<0.001	0.4958	0.663
FM	14KEL	230	1	230	0.0422	0.5499	0.2279	0.0422	0.0022	0.0928	<0.001	<0.001	0.6874	0.8147
FM	14LQ	228	1	230	0.0757	0.3122	0.2836	0.0757	0.001	0.1044	<0.05	<0.001	0.5797	0.7331
FM	15ALE	230	1	230	0.0535	0.1455	0.208	0.0535	0.0004	0.0773	0.1003	<0.001	0.591	0.743
FM	15AY	230	1	230	0.1224	2.0004	0.3017	0.1224	0.0081	0.0896	<0.001	<0.001	0.4227	0.5942
FM	16AY	230	1	230	0.0841	0.8062	0.3607	0.0841	0.0031	0.1383	<0.01	<0.001	0.6217	0.7668
		DF			MS			VA			P_Value		Heritability
Trait	Environment	Error	Block	Genotype	Error	Block	Genotype	Error	Block	Genotype	Block	Genotype	Sigle	Mean
BW	13AY	230	1	230	0.1895	0.0012	0.5287	0.1895	0	0.1696	0.9371	<0.001	0.4723	0.6416
BW	13LQ	230	1	230	0.2379	0.0476	1.1595	0.2379	0	0.4608	0.6551	<0.001	0.6595	0.7948
BW	13QZ	225	1	230	0.5545	5.6254	1.3118	0.5545	0.0222	0.3828	<0.01	<0.001	0.4084	0.5773
BW	14AY	230	1	230	0.2013	1.4164	0.5323	0.2013	0.0053	0.1655	<0.01	<0.001	0.4512	0.6218
BW	14KEL	230	1	230	0.2875	0.1287	0.5625	0.2875	0	0.1375	0.5042	<0.001	0.3235	0.4888
BW	14LQ	230	1	230	0.4144	0.1804	0.7655	0.4144	0	0.1755	0.51	<0.001	0.2975	0.4586
BW	15ALE	230	1	230	0.0705	1.2468	0.3722	0.0705	0.0051	0.1508	<0.001	<0.001	0.6813	0.8105
BW	15AY	230	1	230	0.1578	6.8097	0.3677	0.1578	0.0288	0.105	<0.001	<0.001	0.3994	0.5709
BW	16AY	230	1	230	0.1808	1.6922	0.5825	0.1808	0.0065	0.2009	<0.01	<0.001	0.5262	0.6896
		DF			MS			VA			P_Value		Heritability
Trait	Environment	Error	Block	Genotype	Error	Block	Genotype	Error	Block	Genotype	Block	Genotype	Sigle	Mean
LP	13AY	230	1	230	1.9976	20.6875	12.4244	1.9976	0.0809	5.2134	<0.01	<0.001	0.723	0.8392
LP	13LQ	230	1	230	1.3912	37.0158	13.7675	1.3912	0.1542	6.1881	<0.001	<0.001	0.8164	0.899
LP	13QZ	225	1	230	5.1694	14.1409	20.9846	5.1694	0.0393	7.9941	0.09954	<0.001	0.6073	0.7537
LP	14AY	230	1	230	3.9835	1.9037	9.4873	3.9835	0	2.7519	0.4901	<0.001	0.4086	0.5801
LP	14KEL	230	1	230	17.6008	16.1805	28.4691	17.6008	0	5.4342	0.3387	<0.001	0.2359	0.3818
LP	14LQ	230	1	230	8.3633	0.4553	13.4819	8.3633	0	2.5593	0.8157	<0.001	0.2343	0.3797
LP	15ALE	230	1	230	2.9952	54.2041	9.8022	2.9952	0.2217	3.4035	<0.001	<0.001	0.5319	0.6944
LP	15AY	230	1	230	13.1261	80.0502	19.6701	13.1261	0.2897	3.272	<0.05	<0.01	0.1995	0.3327
LP	16AY	230	1	230	2.3515	50.1021	12.6629	2.3515	0.2067	5.1557	<0.001	<0.001	0.6868	0.8143
		DF			MS			VA			P_Value		Heritability
Trait	Environment	Error	Block	Genotype	Error	Block	Genotype	Error	Block	Genotype	Block	Genotype	Sigle	Mean
SI	13AY	230	1	230	0.4402	0.4093	2.3872	0.4402	0	0.9735	0.3359	<0.001	0.6886	0.8156
SI	13LQ	230	1	230	0.4819	0.2234	2.7119	0.4819	0	1.115	0.4966	<0.001	0.6982	0.8223
SI	13QZ	225	1	230	0.9793	0.0431	3.1846	0.9793	0	1.1147	0.834	<0.001	0.5323	0.6925
SI	14AY	-	-	-	-	-	-	-	-	-	-	-	-	-
SI	14KEL	230	1	230	0.2585	0.0201	2.6584	0.2585	0	1.2	0.7804	<0.001	0.8228	0.9028
SI	14LQ	-	-	-	-	-	-	-	-	-	-	-	-	-
SI	15ALE	230	1	230	0.2148	0.3904	1.7143	0.2148	0.0008	0.7498	0.1789	<0.001	0.7773	0.8747
SI	15AY	227	1	230	0.243	0.4829	1.6968	0.243	0.001	0.7316	0.16	<0.001	0.7506	0.8568
SI	16AY	230	1	230	0.4561	8.618	2.5838	0.4561	0.0353	1.0638	<0.001	<0.001	0.6999	0.8235

## Sheet: Table S3
Table S3 The genetic positions of the markers on the map
Markers	Chromosome	Position(cM)
TM75	Chr01	0
TM146	Chr01	11.589
TM139	Chr01	12.194
TM140	Chr01	12.323
TM154	Chr01	12.518
TM150	Chr01	12.8
TM282	Chr01	17.579
TM340	Chr01	19.378
TM348	Chr01	20.968
TM359	Chr01	22.071
TM361	Chr01	22.647
TM369	Chr01	25.993
TM372	Chr01	26.078
TM379	Chr01	26.273
TM374	Chr01	26.316
TM378	Chr01	26.322
TM381	Chr01	26.329
TM382	Chr01	26.763
TM386	Chr01	27.111
TM390	Chr01	27.354
TM389	Chr01	27.439
TM391	Chr01	27.517
TM405	Chr01	30.036
TM406	Chr01	30.134
TM404	Chr01	30.625
TM432	Chr01	34.422
TM493	Chr01	34.43
TM472	Chr01	34.462
TM467	Chr01	34.502
TM485	Chr01	34.533
TM473	Chr01	34.586
TM474	Chr01	34.593
TM460	Chr01	34.663
TM457	Chr01	34.676
TM461	Chr01	34.953
TM435	Chr01	35.239
TM496	Chr01	35.355
TM499	Chr01	35.475
TM459	Chr01	35.482
TM453	Chr01	35.498
TM437	Chr01	35.509
TM476	Chr01	35.509
TM478	Chr01	35.509
TM442	Chr01	35.528
TM441	Chr01	35.542
TM488	Chr01	35.542
TM491	Chr01	35.593
TM479	Chr01	35.606
TM530	Chr01	35.651
TM536	Chr01	35.698
TM506	Chr01	35.72
TM535	Chr01	35.734
TM503	Chr01	35.745
TM522	Chr01	35.775
TM505	Chr01	35.791
TM512	Chr01	35.798
TM508	Chr01	35.801
TM540	Chr01	35.951
TM545	Chr01	35.976
TM548	Chr01	35.979
TM541	Chr01	35.981
TM539	Chr01	35.997
TM551	Chr01	36.033
TM552	Chr01	36.166
TM555	Chr01	37.074
TM565	Chr01	37.215
TM564	Chr01	37.313
TM561	Chr01	37.333
TM556	Chr01	37.339
TM558	Chr01	37.383
TM557	Chr01	37.409
TM603	Chr01	38.995
TM626	Chr01	39.081
TM622	Chr01	39.141
TM620	Chr01	39.243
TM601	Chr01	39.342
TM598	Chr01	39.372
TM617	Chr01	39.468
TM619	Chr01	39.481
TM616	Chr01	39.66
TM615	Chr01	41.12
TM575	Chr01	41.883
TM572	Chr01	42.676
TM569	Chr01	42.707
TM582	Chr01	42.732
TM571	Chr01	42.8
TM576	Chr01	42.857
TM587	Chr01	43.036
TM588	Chr01	43.071
TM593	Chr01	43.075
TM589	Chr01	43.086
TM590	Chr01	43.095
TMB1224	Chr01	44.002
TM651	Chr01	47.809
TM683	Chr01	50.581
TM827	Chr01	56.813
TM818	Chr01	56.864
TM822	Chr01	56.907
TM834	Chr01	56.986
TM807	Chr01	57.852
TM804	Chr01	58.485
TM808	Chr01	58.488
TM797	Chr01	58.689
TM793	Chr01	58.717
TM791	Chr01	58.895
TM794	Chr01	59.143
TM785	Chr01	59.183
TM783	Chr01	59.193
TM803	Chr01	59.439
TM806	Chr01	59.452
TM811	Chr01	59.522
TM839	Chr01	59.737
TM824	Chr01	59.877
TM835	Chr01	60.011
TM838	Chr01	60.023
TM837	Chr01	60.185
TM846	Chr01	60.328
TM841	Chr01	60.492
TM855	Chr01	60.503
TM849	Chr01	60.515
TM842	Chr01	60.541
TM850	Chr01	60.545
TM854	Chr01	60.558
TM881	Chr01	61.279
TM902	Chr01	61.39
TM886	Chr01	61.499
TM883	Chr01	61.507
TM857	Chr01	61.548
TM866	Chr01	61.668
TM900	Chr01	61.696
TM879	Chr01	61.756
TM859	Chr01	61.763
TM860	Chr01	61.853
TM887	Chr01	61.952
TM889	Chr01	61.964
TM892	Chr01	62.011
TM895	Chr01	62.034
TM899	Chr01	62.065
TM888	Chr01	62.075
TM868	Chr01	62.29
TM901	Chr01	62.472
TM903	Chr01	63.709
TM904	Chr01	63.865
TM909	Chr01	65.271
TM920	Chr01	65.32
TM915	Chr01	65.344
TM914	Chr01	65.502
TM910	Chr01	66.448
TM911	Chr01	67.168
TM912	Chr01	67.254
TM913	Chr01	67.26
TM905	Chr01	67.275
TM919	Chr01	67.421
TM929	Chr01	68.435
TM931	Chr01	68.513
TM935	Chr01	68.855
TM944	Chr01	69.167
TM956	Chr01	69.182
TM947	Chr01	69.199
TM955	Chr01	69.227
TM950	Chr01	69.229
TM948	Chr01	69.232
TM946	Chr01	69.273
TM945	Chr01	69.291
TM937	Chr01	69.32
TM943	Chr01	69.323
TM940	Chr01	69.336
TM938	Chr01	69.417
TM936	Chr01	69.498
TM942	Chr01	69.506
TM958	Chr01	69.573
TM959	Chr01	69.579
TM964	Chr01	69.846
TM968	Chr01	69.989
TM973	Chr01	70.024
TM977	Chr01	70.082
TM972	Chr01	70.083
TM965	Chr01	70.131
TM967	Chr01	70.161
TM962	Chr01	70.244
TM971	Chr01	70.345
TM974	Chr01	70.351
TM1034	Chr01	70.477
TM1054	Chr01	70.492
TM1071	Chr01	70.509
TM1027	Chr01	70.512
TM1021	Chr01	70.52
TM1052	Chr01	70.52
TM1020	Chr01	70.526
TM1042	Chr01	70.526
TM1098	Chr01	70.845
TM1078	Chr01	71.013
TM1086	Chr01	71.026
TM1109	Chr01	71.109
TM1107	Chr01	71.231
TM1112	Chr01	71.322
TM1083	Chr01	71.359
TM1088	Chr01	71.364
TM1076	Chr01	71.385
TM1103	Chr01	71.485
TM1091	Chr01	71.565
TM1095	Chr01	71.577
TM1092	Chr01	71.622
TM1114	Chr01	71.698
TM1113	Chr01	71.782
TM1105	Chr01	71.892
TM1093	Chr01	71.906
TM1104	Chr01	71.921
TM1099	Chr01	71.94
TM1106	Chr01	72.025
TM1039	Chr01	72.129
TM1037	Chr01	72.137
TM1031	Chr01	72.383
TM1024	Chr01	72.671
TM1056	Chr01	72.742
TM1066	Chr01	72.832
TM1050	Chr01	72.922
TM1044	Chr01	72.986
TM1046	Chr01	73.104
TM1011	Chr01	73.294
TM1016	Chr01	73.853
TM1001	Chr01	73.973
TM1009	Chr01	74.176
TM1015	Chr01	74.311
TM1012	Chr01	74.441
NAU3744	Chr01	77.647
TM3366	Chr01	84.551
TM3364	Chr01	84.973
TM3354	Chr01	85.742
TM3347	Chr01	85.849
TM3348	Chr01	85.955
TM3352	Chr01	86.232
TM3362	Chr01	86.577
TM3451	Chr01	88.836
TM3452	Chr01	96.548
TM3565	Chr01	112.382
TM3730	Chr02	0
TM3731	Chr02	0.222
TM3716	Chr02	1.733
BNL3545	Chr02	5.863
TM3759	Chr02	6.146
TM3802	Chr02	13.26
TM3799	Chr02	13.652
TM3820	Chr02	14.25
TM3805	Chr02	15.405
TM3817	Chr02	15.47
TM3819	Chr02	15.488
TM3815	Chr02	15.495
TM3813	Chr02	15.535
TM3804	Chr02	15.566
TM3806	Chr02	15.568
TM3808	Chr02	15.576
TM3811	Chr02	15.602
TM3822	Chr02	18.405
TM3845	Chr02	20.158
TM3864	Chr02	20.451
TM3869	Chr02	20.463
TM3867	Chr02	20.464
TM3852	Chr02	20.499
TM3846	Chr02	20.552
TM3892	Chr02	23.167
TM4323	Chr02	35.672
TM4322	Chr02	35.675
TM4319	Chr02	35.677
TM4321	Chr02	35.678
TM4300	Chr02	35.696
TM4302	Chr02	35.71
TM4314	Chr02	35.711
TM4303	Chr02	35.759
TM4312	Chr02	35.836
TM4310	Chr02	35.917
TM4309	Chr02	35.941
TM4315	Chr02	35.967
TM4294	Chr02	37.212
TM5653	Chr02	38.135
TM5657	Chr02	38.309
TM5658	Chr02	38.31
TM5760	Chr02	48.986
TM5766	Chr02	49.988
TM5763	Chr02	50.071
TM5771	Chr02	50.315
TM5779	Chr02	54.55
TM5783	Chr02	55.199
TM5793	Chr02	56.19
TM5792	Chr02	56.354
TM5794	Chr02	56.354
TM5807	Chr02	56.903
TM5816	Chr02	56.917
TM5814	Chr02	56.933
TM5804	Chr02	56.969
TM5805	Chr02	56.982
TM5803	Chr02	56.992
TM5806	Chr02	57.014
TM5813	Chr02	57.015
TM5797	Chr02	57.211
TM5799	Chr02	57.211
TM5798	Chr02	57.221
TM8432	Chr03	0
TM8430	Chr03	0.324
TM8427	Chr03	0.574
TM8428	Chr03	0.591
TM8429	Chr03	0.731
TM8423	Chr03	0.851
TM8417	Chr03	1.312
TM8418	Chr03	1.581
TM8383	Chr03	2.463
TM8435	Chr03	2.554
TM5831	Chr03	4.724
TM5827	Chr03	4.797
TM5829	Chr03	4.929
TM5844	Chr03	5.088
TM5837	Chr03	5.095
TM5834	Chr03	5.132
TM5843	Chr03	5.144
TM5845	Chr03	5.161
TM5832	Chr03	5.221
TM5836	Chr03	5.282
TM5839	Chr03	5.357
TM5841	Chr03	5.383
TM5838	Chr03	5.416
TM5846	Chr03	5.419
TM5842	Chr03	5.471
TM5819	Chr03	6.581
TM5853	Chr03	8.292
TM5850	Chr03	8.396
TM5851	Chr03	8.496
TM5858	Chr03	9.14
TM5857	Chr03	9.17
TM5856	Chr03	9.17
TM5859	Chr03	9.234
TM5854	Chr03	9.375
TM5855	Chr03	9.51
TM5863	Chr03	10.889
TM5864	Chr03	11.129
TM5872	Chr03	12.359
TM5867	Chr03	12.415
TM5874	Chr03	12.514
TM5866	Chr03	12.523
TM5871	Chr03	12.553
TM5870	Chr03	12.654
TM5876	Chr03	12.911
TM5935	Chr03	19.102
TM5947	Chr03	19.939
TM5948	Chr03	20.162
TM5951	Chr03	20.689
TM5954	Chr03	21.355
TM5955	Chr03	21.389
TM5956	Chr03	21.559
TM5984	Chr03	22.193
TM6002	Chr03	22.245
TM5998	Chr03	22.249
TM5995	Chr03	22.256
TM5990	Chr03	22.317
TM5987	Chr03	22.364
TM5970	Chr03	22.425
TM5977	Chr03	22.476
TM5964	Chr03	22.547
TM5965	Chr03	22.653
TM5975	Chr03	22.694
TM5999	Chr03	22.707
TM5963	Chr03	22.718
TM6005	Chr03	23.155
TM6006	Chr03	23.634
TM6008	Chr03	23.638
TM6010	Chr03	23.696
TM6265	Chr03	28.962
TM6271	Chr03	29.782
TM6327	Chr03	32.369
TM6326	Chr03	32.397
TM6342	Chr03	32.662
TM6340	Chr03	32.793
TM6350	Chr03	33.418
TM6354	Chr03	34.318
TM6401	Chr03	34.457
TM6414	Chr03	38.572
TM6437	Chr03	38.616
TM6431	Chr03	38.681
TM6442	Chr03	38.728
TM6440	Chr03	38.732
TM6480	Chr03	39.147
TM6476	Chr03	39.165
TM6471	Chr03	39.167
TM6478	Chr03	39.263
TM6489	Chr03	40.605
TM6492	Chr03	40.795
TM6548	Chr03	40.924
TM6563	Chr03	41.023
TM6560	Chr03	41.075
TM6559	Chr03	41.17
TM6555	Chr03	41.188
TM6554	Chr03	41.214
TM6552	Chr03	41.333
TM6562	Chr03	41.334
TM6531	Chr03	41.427
TM6551	Chr03	41.525
TM6557	Chr03	41.736
TM6542	Chr03	41.805
TM6547	Chr03	41.819
TM6553	Chr03	41.96
TM6488	Chr03	42.017
TM6550	Chr03	42.076
TM6532	Chr03	42.108
TM6556	Chr03	42.164
TM6558	Chr03	42.192
TM6490	Chr03	42.315
TM6502	Chr03	42.461
TM6505	Chr03	42.485
TM6533	Chr03	42.509
TM6537	Chr03	42.581
TM6564	Chr03	42.835
TM6584	Chr03	43.044
TM6601	Chr03	43.233
TM6600	Chr03	43.364
TM6602	Chr03	43.433
TM6598	Chr03	43.559
TM6595	Chr03	43.639
TM6594	Chr03	43.65
TM6572	Chr03	43.741
TM6574	Chr03	43.82
TM6599	Chr03	43.862
TM6570	Chr03	43.869
TM6567	Chr03	43.909
TM6575	Chr03	43.923
TM6566	Chr03	44.05
TM6568	Chr03	44.086
TM6565	Chr03	44.226
TM6582	Chr03	44.245
TM6614	Chr03	44.579
TM6613	Chr03	44.805
TM6604	Chr03	44.914
TM6628	Chr03	45.049
TM6627	Chr03	45.049
TM6625	Chr03	45.106
TM6620	Chr03	45.16
TM6621	Chr03	45.292
TM6641	Chr03	45.457
TM6666	Chr03	45.458
TM6651	Chr03	45.571
TM6647	Chr03	45.574
TM6645	Chr03	45.677
TM6638	Chr03	45.704
TM6648	Chr03	45.774
TM6639	Chr03	45.957
TM6643	Chr03	45.978
TM6635	Chr03	46.071
TM6667	Chr03	46.089
TM6631	Chr03	46.093
TM6658	Chr03	46.189
TM6653	Chr03	46.268
TM6637	Chr03	46.366
TM6644	Chr03	46.366
TM6640	Chr03	46.585
TM7004	Chr03	48.467
TM7005	Chr03	48.522
TM7012	Chr03	48.616
TM7013	Chr03	48.64
TM7008	Chr03	48.765
TM7015	Chr03	49.129
TM7035	Chr03	49.169
TM7028	Chr03	49.317
TM7118	Chr03	49.601
TM7408	Chr03	49.637
TM7401	Chr03	49.832
TM7167	Chr03	49.896
TM7121	Chr03	49.968
TM7055	Chr03	50.069
TM7132	Chr03	50.127
TM7131	Chr03	50.172
TM7123	Chr03	50.221
TM7116	Chr03	50.232
TM7102	Chr03	50.291
TM7084	Chr03	50.395
TM7045	Chr03	50.476
TM7048	Chr03	50.545
TM7031	Chr03	50.654
TM7001	Chr03	50.662
TM6999	Chr03	50.722
TM6994	Chr03	50.74
TM6961	Chr03	50.757
TM6981	Chr03	50.861
TM6992	Chr03	50.869
TM6993	Chr03	50.969
TM6989	Chr03	50.97
TM6980	Chr03	50.99
TM6978	Chr03	50.999
TM6958	Chr03	51.004
TM6956	Chr03	51.101
TM6971	Chr03	51.164
TM6975	Chr03	51.192
TM6947	Chr03	51.276
TM6948	Chr03	51.301
TM6949	Chr03	51.337
TM6818	Chr03	51.605
TM6817	Chr03	51.636
TM6827	Chr03	51.671
TM6828	Chr03	51.699
TM6823	Chr03	51.738
TM6839	Chr03	51.754
TM6835	Chr03	51.78
TM6813	Chr03	51.795
TM6838	Chr03	51.848
TM6809	Chr03	51.92
TM6845	Chr03	52.028
TM6888	Chr03	52.073
TM6877	Chr03	52.074
TM6848	Chr03	52.129
TM6879	Chr03	52.245
TM6890	Chr03	52.272
TM6880	Chr03	52.275
TM6843	Chr03	52.376
TM6850	Chr03	52.382
TM6854	Chr03	52.399
TM6889	Chr03	52.399
TM6844	Chr03	52.508
TM6870	Chr03	52.647
TM6865	Chr03	52.702
TM6894	Chr03	54.381
TM6899	Chr03	54.542
TM6908	Chr03	54.943
TM6925	Chr03	55.135
TM6934	Chr03	55.196
TM6920	Chr03	55.281
TM6867	Chr03	55.392
TM6922	Chr03	55.559
TM6935	Chr03	55.619
CER0028	Chr03	56.356
GH663	Chr03	56.482
HAU195	Chr03	56.827
CICR0222	Chr03	58.46
TM7195	Chr03	58.885
TM7353	Chr03	59.563
TM7326	Chr03	59.684
TM7299	Chr03	59.786
TM7358	Chr03	59.805
TM7265	Chr03	60.012
TM7233	Chr03	60.075
TM7219	Chr03	60.22
TM7217	Chr03	60.257
TM7215	Chr03	60.282
TM7200	Chr03	60.333
TM7246	Chr03	60.343
TM7238	Chr03	60.367
TM7218	Chr03	60.427
TM7214	Chr03	60.506
TM7211	Chr03	60.528
TM7213	Chr03	60.629
TM7201	Chr03	60.636
TM7197	Chr03	60.657
TM7203	Chr03	60.675
TM7199	Chr03	60.708
TM7212	Chr03	60.778
TM7259	Chr03	60.873
TM7209	Chr03	60.948
TM7254	Chr03	61.022
TM7240	Chr03	61.14
TM7232	Chr03	61.281
TM7228	Chr03	61.322
TM7239	Chr03	61.348
TM7268	Chr03	61.526
TM7282	Chr03	61.797
TM7456	Chr03	62.487
TM7450	Chr03	62.493
TM7433	Chr03	62.643
TM7451	Chr03	62.673
TM7474	Chr03	63.128
TM7483	Chr03	63.497
TM7482	Chr03	63.585
TM7519	Chr03	63.975
TM7808	Chr03	66.43
TM7809	Chr03	66.441
TM7805	Chr03	66.514
TM7803	Chr03	66.611
TM7816	Chr03	66.887
TM7492	Chr03	69.306
TM7487	Chr03	69.338
TM7489	Chr03	69.404
TM7493	Chr03	69.576
TM7496	Chr03	69.622
TM7488	Chr03	69.661
TM7486	Chr03	69.728
TM7490	Chr03	69.881
TM7498	Chr03	70.196
TM7485	Chr03	70.235
TM7462	Chr03	71.006
TM7317	Chr03	72.058
TM7359	Chr03	72.123
TM7355	Chr03	72.192
TM7325	Chr03	72.238
TM7324	Chr03	72.282
TM7344	Chr03	72.286
TM7323	Chr03	72.313
TM7306	Chr03	72.352
TM7348	Chr03	72.386
TM7349	Chr03	72.423
TM7351	Chr03	72.431
TM7315	Chr03	72.464
TM7327	Chr03	72.548
TM7331	Chr03	72.612
TM7338	Chr03	72.629
TM7339	Chr03	72.657
TM7311	Chr03	72.72
TM7307	Chr03	72.742
TM7350	Chr03	72.787
TM7308	Chr03	72.792
TM7357	Chr03	72.85
CICR0437	Chr03	73.667
NAU1167	Chr03	85.257
TM9870	Chr04	0
TM9873	Chr04	0.224
TM9862	Chr04	0.368
TM9953	Chr04	0.749
TM9846	Chr04	1.454
TM9847	Chr04	1.654
TM9857	Chr04	1.723
TM9861	Chr04	1.82
TM9842	Chr04	3.659
TM9844	Chr04	3.951
TM9843	Chr04	4
TM9833	Chr04	4.649
TM9834	Chr04	4.97
TM9836	Chr04	5.565
TM9831	Chr04	6.032
TM9827	Chr04	7.139
TM9817	Chr04	9.586
TM9812	Chr04	11.916
TM9807	Chr04	12.6
TM9804	Chr04	12.848
TM9806	Chr04	13.187
TM9800	Chr04	13.212
TM9737	Chr04	16.591
TM9736	Chr04	16.676
TM9734	Chr04	16.718
TM9735	Chr04	16.905
TM9731	Chr04	17.266
TM9730	Chr04	17.385
TM9722	Chr04	20.658
TM9725	Chr04	21.253
TM9712	Chr04	21.615
TM9708	Chr04	22.269
TM9702	Chr04	23.201
TM9691	Chr04	23.76
TM9697	Chr04	24.023
TM9628	Chr04	29.774
TM9589	Chr04	31.847
HAU1300	Chr04	33.269
TM9576	Chr04	36.405
TM9570	Chr04	39.535
TM9565	Chr04	39.896
TM9544	Chr04	40.294
TM9547	Chr04	40.378
TM9542	Chr04	40.468
TM9483	Chr04	41.954
TM9499	Chr04	42.898
TM9511	Chr04	42.991
TM9523	Chr04	43.29
TM9533	Chr04	44.578
TM9509	Chr04	46.026
TM9515	Chr04	46.031
TM9513	Chr04	46.068
TM9445	Chr04	47.387
TM9451	Chr04	47.583
TM9440	Chr04	47.593
TM9439	Chr04	47.594
TM9442	Chr04	47.596
TM9446	Chr04	47.61
TM9458	Chr04	47.62
TM9480	Chr04	47.626
TM9450	Chr04	47.649
TM9432	Chr04	47.664
TM9438	Chr04	47.745
TM9434	Chr04	47.817
TM9431	Chr04	47.827
TM9448	Chr04	47.838
TM9452	Chr04	47.852
TM9455	Chr04	47.86
TM9464	Chr04	47.871
TM9465	Chr04	47.901
TM9481	Chr04	47.992
TM9475	Chr04	48.081
TM9473	Chr04	48.116
TM9467	Chr04	48.122
TM9476	Chr04	48.133
TM9488	Chr04	48.224
TM9485	Chr04	48.407
TM9486	Chr04	48.503
TM9487	Chr04	48.57
TM9444	Chr04	48.624
TM9351	Chr04	48.785
TM9350	Chr04	48.798
TM9348	Chr04	48.811
TM9347	Chr04	48.893
TM9398	Chr04	49.001
TM9380	Chr04	49.025
TM9367	Chr04	49.049
TM9346	Chr04	49.054
TM9352	Chr04	49.057
TM9357	Chr04	49.07
TM9378	Chr04	49.073
TM9382	Chr04	49.083
TM9385	Chr04	49.089
TM9399	Chr04	49.091
TM9403	Chr04	49.105
TM9405	Chr04	49.13
TM9407	Chr04	49.131
TM9409	Chr04	49.136
TM9415	Chr04	49.14
TM9417	Chr04	49.202
TM9419	Chr04	49.206
TM9421	Chr04	49.252
TM9422	Chr04	49.252
TM9425	Chr04	49.263
TM9257	Chr04	49.267
TM9337	Chr04	49.272
TM9336	Chr04	49.284
TM9335	Chr04	49.289
TM9331	Chr04	49.291
TM9317	Chr04	49.308
TM9314	Chr04	49.315
TM9308	Chr04	49.327
TM9306	Chr04	49.339
TM9305	Chr04	49.344
TM9301	Chr04	49.347
TM9274	Chr04	49.355
TM9265	Chr04	49.364
TM9264	Chr04	49.369
TM9263	Chr04	49.375
TM9259	Chr04	49.377
TM9258	Chr04	49.414
TM9256	Chr04	49.449
TM9238	Chr04	49.456
TM9255	Chr04	49.469
TM9251	Chr04	49.478
TM9250	Chr04	49.492
TM9248	Chr04	49.527
TM9315	Chr04	49.646
TM9242	Chr04	49.793
TM9239	Chr04	49.82
TM9355	Chr04	49.831
TM9236	Chr04	49.844
TM9298	Chr04	49.862
TM9241	Chr04	49.87
TM9249	Chr04	49.876
TM9373	Chr04	49.876
TM9311	Chr04	49.921
TM9180	Chr04	50.005
TM9188	Chr04	50.005
TM9424	Chr04	50.117
TM9388	Chr04	50.143
TM9196	Chr04	50.18
TM9377	Chr04	50.196
TM9330	Chr04	50.213
TM9192	Chr04	50.242
TM9207	Chr04	50.303
TM9228	Chr04	50.316
TM9210	Chr04	50.327
TM9193	Chr04	50.365
TM9200	Chr04	50.371
TM9164	Chr04	50.394
TM9213	Chr04	50.423
TM9221	Chr04	50.448
TM9219	Chr04	50.457
TM9223	Chr04	50.466
TM9212	Chr04	50.514
TM9229	Chr04	50.541
TM9231	Chr04	50.552
TM9225	Chr04	50.59
TM9194	Chr04	50.634
TM9177	Chr04	50.664
TM9173	Chr04	50.688
TM9195	Chr04	50.703
TM9220	Chr04	50.703
TM9163	Chr04	50.881
TM9161	Chr04	50.904
TM9138	Chr04	51.107
TM9156	Chr04	51.132
TM9142	Chr04	51.179
TM9125	Chr04	51.22
TM9295	Chr04	51.332
TM9166	Chr04	51.493
TM9124	Chr04	51.921
TM9104	Chr04	56.237
TM9105	Chr04	56.343
TM9107	Chr04	56.375
TM9100	Chr04	56.444
TM9075	Chr04	57.096
TM9113	Chr04	57.225
TM9110	Chr04	57.294
TM9078	Chr04	57.469
TM9084	Chr04	57.522
TM9085	Chr04	57.629
TM9093	Chr04	57.765
TM9079	Chr04	57.902
TM9098	Chr04	58.171
TM9097	Chr04	58.441
TM9082	Chr04	58.452
TM9092	Chr04	58.658
TM9071	Chr04	58.715
TM9066	Chr04	58.921
TM8989	Chr04	63.628
TM8986	Chr04	63.725
TM8984	Chr04	64.472
TM8742	Chr04	70.851
TM8743	Chr04	72.524
TM8747	Chr04	72.613
TM8744	Chr04	72.665
TM8746	Chr04	72.667
TM8745	Chr04	72.699
TM8749	Chr04	72.974
TM8756	Chr04	74.379
TM8763	Chr04	74.417
TM8754	Chr04	74.471
TM8758	Chr04	74.472
TM8762	Chr04	74.518
TM8764	Chr04	74.658
TM8760	Chr04	74.766
TM8695	Chr04	78.235
TM8683	Chr04	79.644
TM8600	Chr04	81.874
TM8635	Chr04	82.424
TM8644	Chr04	82.494
TM8637	Chr04	82.926
TM8612	Chr04	84.047
TM8603	Chr04	84.128
TM8632	Chr04	84.308
TM8609	Chr04	84.39
TM8636	Chr04	84.428
TM8640	Chr04	85.699
TM8642	Chr04	85.803
TM8441	Chr04	97.36
TM8443	Chr04	97.407
TM8440	Chr04	97.936
TM8439	Chr04	97.971
TM8438	Chr04	98.494
HAU3069	Chr05	0
NAU2894	Chr05	0.309
CICR0262	Chr05	8.845
CICR0734	Chr05	12.925
NAU0833	Chr05	17.229
CICR0609	Chr05	17.305
CICR0710	Chr05	17.822
CGR5732	Chr05	17.983
CICR0274	Chr05	18.603
NAU828	Chr05	18.959
CICR0616	Chr05	19.121
CICR0183	Chr05	19.183
DC40122	Chr05	19.198
TM10661	Chr05	20.596
TM10664	Chr05	20.657
TM10660	Chr05	20.729
TM10663	Chr05	20.811
TM10650	Chr05	20.854
TM10657	Chr05	20.869
TM10654	Chr05	20.889
TM10652	Chr05	20.959
TM10646	Chr05	20.98
TM10643	Chr05	21.031
TM10658	Chr05	21.176
TM10689	Chr05	22.133
TM10745	Chr05	22.297
TM10746	Chr05	22.375
TM10755	Chr05	22.877
TM10761	Chr05	23.059
TM10764	Chr05	23.656
TM10798	Chr05	25.629
TM10801	Chr05	25.688
TM10800	Chr05	25.772
TM10799	Chr05	25.811
TM10804	Chr05	25.956
TM10805	Chr05	26.07
TM10796	Chr05	26.17
TM10794	Chr05	26.252
TM10744	Chr05	26.869
TM10648	Chr05	29.677
TM10677	Chr05	29.68
TM10680	Chr05	29.808
TM10678	Chr05	29.978
TM10676	Chr05	30.022
TM10669	Chr05	30.023
TM10674	Chr05	30.045
TM10666	Chr05	30.239
HAU0878	Chr05	30.618
TM10547	Chr05	39.988
TM10535	Chr05	40.787
TM10533	Chr05	40.793
TM10537	Chr05	40.948
TM10389	Chr05	41.193
TM10357	Chr05	51.633
TM10821	Chr05	61.402
TM10825	Chr05	62.614
TM10831	Chr05	67.856
TM10830	Chr05	67.939
TM10833	Chr05	68.126
TM10835	Chr05	68.199
TM10845	Chr05	68.557
TM10842	Chr05	68.735
TM10843	Chr05	68.933
TM10836	Chr05	68.948
TM10841	Chr05	68.984
TM10858	Chr05	69.461
TM10857	Chr05	69.647
TM10851	Chr05	69.711
TM10852	Chr05	69.73
TM10854	Chr05	69.783
TM10856	Chr05	69.793
TM10849	Chr05	69.855
TM10859	Chr05	69.969
TM10862	Chr05	70.115
TM10863	Chr05	70.206
TM10870	Chr05	70.376
TM10864	Chr05	70.406
TM10866	Chr05	70.412
TM10867	Chr05	70.412
TM10869	Chr05	70.426
TM10865	Chr05	70.523
TM10875	Chr05	70.592
TM10873	Chr05	70.598
TM10868	Chr05	70.638
TM10887	Chr05	70.844
TM10886	Chr05	70.897
TM10883	Chr05	70.9
TM10879	Chr05	70.914
TM10880	Chr05	71.011
TM10884	Chr05	71.054
TM10897	Chr05	71.088
TM10909	Chr05	71.733
TM10898	Chr05	71.79
TM10900	Chr05	71.849
TM10901	Chr05	71.903
TM10905	Chr05	71.97
TM10906	Chr05	72.022
TM10904	Chr05	72.042
TM10913	Chr05	72.162
TM10912	Chr05	72.187
TM10917	Chr05	72.713
TM10919	Chr05	72.966
TM10916	Chr05	73.127
TM10925	Chr05	73.407
TM10939	Chr05	73.685
TM10943	Chr05	73.687
TM10940	Chr05	73.741
TM10938	Chr05	73.786
TM10933	Chr05	73.8
TM10937	Chr05	73.906
TM10936	Chr05	73.996
TM10931	Chr05	74.005
TM10945	Chr05	74.014
TM10920	Chr05	75.708
TM10962	Chr05	77.333
TM10953	Chr05	77.568
TM10955	Chr05	77.714
TM10930	Chr05	80.497
TM10979	Chr05	83.386
TM10980	Chr05	83.782
TM10985	Chr05	84.353
TM10984	Chr05	84.407
TM10989	Chr05	88.889
TM10999	Chr05	89.489
TM11001	Chr05	89.598
TM11004	Chr05	89.67
TM11000	Chr05	89.812
TM11013	Chr05	90.25
TM11008	Chr05	90.29
TM11014	Chr05	90.293
TM11017	Chr05	90.458
TM11016	Chr05	90.578
TM11018	Chr05	90.867
TM11061	Chr05	94.899
TM11049	Chr05	95.49
TM11035	Chr05	95.544
TM11040	Chr05	95.574
TM11027	Chr05	95.582
TM11041	Chr05	95.583
TM11026	Chr05	95.605
TM11021	Chr05	95.676
TM11029	Chr05	95.709
TM11032	Chr05	95.783
TM11037	Chr05	95.831
TM11033	Chr05	95.92
TM11034	Chr05	95.946
TM11036	Chr05	95.947
TM11048	Chr05	96.089
TM11054	Chr05	96.101
TM11055	Chr05	96.113
TM11057	Chr05	96.182
TM11051	Chr05	96.224
TM11180	Chr05	104.652
TM11178	Chr05	105.091
TM11177	Chr05	105.103
TM11173	Chr05	105.409
TM11154	Chr05	105.537
TM11199	Chr05	107.106
TM11206	Chr05	108.466
TM11211	Chr05	109.021
TM11210	Chr05	109.068
TM11215	Chr05	109.569
TM11220	Chr05	110.557
TM11225	Chr05	110.557
TM11222	Chr05	110.582
TM11224	Chr05	110.583
TM11219	Chr05	110.681
TM11223	Chr05	110.75
TM11255	Chr05	112.531
TM11257	Chr05	112.536
TM11228	Chr05	112.746
TM11246	Chr05	113.219
TM11242	Chr05	113.283
TM11230	Chr05	113.288
TM11232	Chr05	113.288
TM11235	Chr05	113.325
TM11252	Chr05	113.331
TM11249	Chr05	113.334
TM11239	Chr05	113.349
TM11233	Chr05	113.374
TM11238	Chr05	113.377
TM11231	Chr05	113.429
TM11262	Chr05	113.605
TM11329	Chr05	113.736
TM11308	Chr05	113.763
TM11307	Chr05	113.947
TM11304	Chr05	113.95
TM11300	Chr05	114.012
TM11296	Chr05	114.231
TM11299	Chr05	114.273
TM11295	Chr05	114.287
TM11301	Chr05	114.29
TM11297	Chr05	114.327
TM11318	Chr05	114.46
TM11263	Chr05	115.591
TM11349	Chr05	116.826
TM11443	Chr05	122.967
TM11458	Chr05	123.045
TM11457	Chr05	123.084
TM11441	Chr05	123.093
TM11450	Chr05	123.093
TM11439	Chr05	123.116
TM11445	Chr05	123.196
TM11465	Chr05	123.583
TM11466	Chr05	123.607
TM11479	Chr05	123.607
TM11481	Chr05	123.647
TM11478	Chr05	123.707
TM11476	Chr05	123.747
TM11470	Chr05	123.75
TM11469	Chr05	123.759
TM11460	Chr05	124.541
TM11524	Chr05	125.208
TM11527	Chr05	125.208
TM11520	Chr05	125.243
TM11532	Chr05	125.295
TM11518	Chr05	125.306
TM11519	Chr05	125.479
TM11580	Chr05	127.771
TM11583	Chr05	128.468
TM11589	Chr05	128.785
TM11590	Chr05	128.829
TM11591	Chr05	128.844
TM11596	Chr05	128.877
TM11593	Chr05	128.887
TM11616	Chr05	129.431
TM11608	Chr05	129.456
TM11613	Chr05	129.579
TM11619	Chr05	131.779
TM11642	Chr05	132.727
TM11653	Chr05	133.106
TM11648	Chr05	133.132
TM11644	Chr05	133.163
TM11649	Chr05	133.193
TM11657	Chr05	133.202
TM11647	Chr05	133.232
TM11662	Chr05	133.523
TM11670	Chr05	133.547
TM11668	Chr05	133.571
TM11659	Chr05	133.61
TM11665	Chr05	133.619
TM11658	Chr05	133.631
TM11661	Chr05	133.633
TM11666	Chr05	133.652
TM11667	Chr05	133.653
TM11669	Chr05	133.684
TM11660	Chr05	133.749
TM11682	Chr05	134.75
TM11687	Chr05	136.451
TM11746	Chr05	140.268
TM11789	Chr05	140.502
TM11796	Chr05	140.824
TM11773	Chr05	141.43
TM11806	Chr05	141.801
TM11809	Chr05	141.963
TM11820	Chr05	143.631
TM13154	Chr05	145.716
TM13197	Chr05	145.887
TM13193	Chr05	146.654
TM13430	Chr05	149.261
TM13433	Chr05	149.265
TM13452	Chr05	149.765
TM13453	Chr05	149.953
TM13454	Chr05	149.981
TM13458	Chr05	150.172
TM13460	Chr05	150.175
TM13461	Chr05	150.196
TM13500	Chr05	150.214
TM13501	Chr05	150.221
TM13502	Chr05	150.237
TM13468	Chr05	151.037
TM13482	Chr05	151.253
TM13481	Chr05	151.825
TM13494	Chr05	151.98
TM13493	Chr05	152.042
TM13492	Chr05	153.385
TM13490	Chr05	153.409
TM13466	Chr05	153.669
TM13464	Chr05	153.799
TM13385	Chr05	155.168
TM13389	Chr05	155.204
TM13393	Chr05	155.262
TM13392	Chr05	155.263
TM13395	Chr05	155.267
TM13386	Chr05	155.275
TM13439	Chr05	155.4
TM13354	Chr05	159.059
TM13350	Chr05	159.411
TM13349	Chr05	159.637
TM13348	Chr05	159.669
TM13347	Chr05	159.725
TM13342	Chr05	160.876
TM13335	Chr05	161.876
NAU4057	Chr05	163.464
TM18497	Chr06	0
CGR5725	Chr06	0.87
TM13682	Chr06	1.904
TM13683	Chr06	1.995
TM13681	Chr06	2.118
TM13684	Chr06	2.119
TM13685	Chr06	2.664
TM13624	Chr06	3.648
TM13625	Chr06	3.942
CGR5651	Chr06	7.101
TM13703	Chr06	8.6
TM13698	Chr06	8.923
TM13704	Chr06	12.216
TM13706	Chr06	17.649
TM13707	Chr06	17.924
TM13708	Chr06	18.605
TM13710	Chr06	19.43
TM13719	Chr06	20.047
TM13720	Chr06	20.054
TM13723	Chr06	20.054
TM13722	Chr06	20.055
TM13718	Chr06	20.068
TM13715	Chr06	20.071
TM13717	Chr06	20.114
TM13712	Chr06	20.122
TM13716	Chr06	20.178
TM13724	Chr06	20.224
TM13730	Chr06	21.284
TM13727	Chr06	21.301
TM13733	Chr06	21.423
TM13738	Chr06	21.433
TM13739	Chr06	21.575
TM13741	Chr06	22.849
TM13744	Chr06	23.397
TM13747	Chr06	23.421
TM13748	Chr06	23.503
TM13751	Chr06	23.536
TM13746	Chr06	23.643
TM13765	Chr06	24.666
TM13763	Chr06	24.673
TM13766	Chr06	24.73
TM13761	Chr06	24.76
TM13758	Chr06	24.822
TM13767	Chr06	25.129
TM13759	Chr06	25.322
TM13768	Chr06	25.429
TM13771	Chr06	25.697
TM13770	Chr06	25.724
TM13774	Chr06	26.184
TM13773	Chr06	26.235
TM18061	Chr06	45.002
TM18069	Chr06	45.138
TM18067	Chr06	45.172
TM18033	Chr06	45.251
TM18051	Chr06	45.305
TM18031	Chr06	45.439
TM18037	Chr06	45.456
TM18041	Chr06	45.47
TM18058	Chr06	45.597
TM18066	Chr06	45.597
TM18060	Chr06	45.607
TM18075	Chr06	45.625
TM18073	Chr06	45.67
TM18076	Chr06	45.824
TM18077	Chr06	45.84
TM18080	Chr06	46.118
TM18086	Chr06	46.585
TM18088	Chr06	46.678
TM18091	Chr06	47.14
TM18093	Chr06	47.171
TM18094	Chr06	47.308
TM18096	Chr06	47.345
TM18103	Chr06	47.65
TM18104	Chr06	48.103
TM18107	Chr06	48.241
TM18109	Chr06	48.258
TM18110	Chr06	48.535
TM18115	Chr06	48.581
TM18143	Chr06	48.787
TM18166	Chr06	49.658
TM18165	Chr06	49.72
TM18174	Chr06	49.785
TM18168	Chr06	49.85
TM18172	Chr06	49.851
TM18176	Chr06	49.888
TM18171	Chr06	49.889
TM18170	Chr06	49.906
TM18180	Chr06	50.08
TM18182	Chr06	50.128
TM18181	Chr06	50.168
TM18178	Chr06	50.209
TM18201	Chr06	51.087
TM18198	Chr06	51.215
TM18196	Chr06	51.241
TM18199	Chr06	51.286
TM18200	Chr06	51.423
TM18194	Chr06	51.458
TM18195	Chr06	51.48
TM18184	Chr06	51.714
TM18161	Chr06	52.018
TM18157	Chr06	52.018
TM18153	Chr06	53.242
TM18151	Chr06	53.244
TM18152	Chr06	53.305
TM18141	Chr06	53.336
TM18320	Chr06	58.373
TM18322	Chr06	58.405
TM18316	Chr06	58.474
TM18317	Chr06	58.707
TM18321	Chr06	58.788
TM18225	Chr06	61.145
TM18224	Chr06	61.363
TM18230	Chr06	61.605
TM18231	Chr06	61.725
TM18228	Chr06	62.1
TM18226	Chr06	62.253
TM18244	Chr06	63.52
TM18242	Chr06	63.543
TM18267	Chr06	63.788
TM18271	Chr06	63.79
TM18278	Chr06	64.281
TM18279	Chr06	64.325
TM18276	Chr06	64.371
TM18281	Chr06	64.487
TM18280	Chr06	64.518
TM18343	Chr06	65
TM18356	Chr06	65.544
TM18363	Chr06	65.643
TM18361	Chr06	65.716
TM18348	Chr06	65.72
TM18353	Chr06	65.872
TM18354	Chr06	65.88
TM18350	Chr06	65.926
TM18349	Chr06	65.997
TM18351	Chr06	66.012
TM18352	Chr06	66.014
TM18359	Chr06	66.072
TM18364	Chr06	66.1
TM18369	Chr06	66.764
TM18387	Chr06	67.601
TM18385	Chr06	67.701
TM18386	Chr06	67.757
TM18378	Chr06	68.015
TM18367	Chr06	68.136
TM18358	Chr06	68.266
TM18346	Chr06	68.427
TM18345	Chr06	68.472
TM18277	Chr06	68.628
TM18268	Chr06	68.668
TM18263	Chr06	68.7
TM18266	Chr06	68.743
TM18257	Chr06	68.766
TM18256	Chr06	68.893
TM18252	Chr06	69.042
TM18247	Chr06	69.056
TM18234	Chr06	69.262
TM18233	Chr06	69.553
TM18237	Chr06	69.643
TM18209	Chr06	70.246
TM14703	Chr06	73.892
TM14570	Chr06	78.3
TM14546	Chr06	79.131
TM14526	Chr06	79.144
TM14532	Chr06	79.369
TM14536	Chr06	79.532
TM17001	Chr06	83.366
TM14514	Chr06	83.582
TM14512	Chr06	83.598
TM14465	Chr06	83.605
TM14428	Chr06	83.934
TM14429	Chr06	84.582
TM14432	Chr06	84.6
TM14433	Chr06	84.61
TM14434	Chr06	84.628
TM14430	Chr06	84.646
TM14446	Chr06	84.762
TM14443	Chr06	84.786
TM14437	Chr06	84.824
TM14436	Chr06	84.841
TM14435	Chr06	84.848
TM14438	Chr06	84.854
TM14441	Chr06	84.864
TM14448	Chr06	84.914
TM14493	Chr06	85.2
TM14477	Chr06	85.227
TM14509	Chr06	85.233
TM14501	Chr06	85.28
TM18524	Chr07	0
TM18526	Chr07	0.015
TM18527	Chr07	0.222
TM18523	Chr07	0.537
TM18521	Chr07	0.939
TM18516	Chr07	1.123
TM18515	Chr07	1.684
TM18500	Chr07	3.264
TM18694	Chr07	10.894
TM18692	Chr07	10.909
TM18693	Chr07	11.072
TM19064	Chr07	19.216
TM19062	Chr07	19.252
TM19063	Chr07	19.3
TM19065	Chr07	19.42
TM19078	Chr07	19.524
TM19066	Chr07	19.663
TM19067	Chr07	19.802
TM19068	Chr07	19.806
TM19082	Chr07	19.85
TM19075	Chr07	19.882
TM19084	Chr07	21.163
TM19088	Chr07	21.817
TM19090	Chr07	21.874
TM19123	Chr07	22.133
TM19125	Chr07	22.193
TM19139	Chr07	22.193
TM19124	Chr07	22.26
TM19133	Chr07	22.296
TM19127	Chr07	22.38
TM19306	Chr07	28.087
TM19304	Chr07	28.157
TM19305	Chr07	28.247
TM19302	Chr07	28.264
TM19300	Chr07	28.343
TM19303	Chr07	28.419
TM19298	Chr07	28.462
TM19309	Chr07	28.612
TM19313	Chr07	28.761
TM19316	Chr07	29.3
TM19318	Chr07	29.379
TM19319	Chr07	29.379
CICR0651	Chr07	30.415
NAU1085	Chr07	30.604
TM19338	Chr07	30.945
TM19336	Chr07	30.963
TM19328	Chr07	30.996
TM19329	Chr07	31.004
TM19339	Chr07	31.036
TM19334	Chr07	31.05
TM19340	Chr07	31.065
TM19325	Chr07	31.092
TM19390	Chr07	37.824
TM19394	Chr07	37.848
TM19395	Chr07	38.544
TM19400	Chr07	39.88
TM19401	Chr07	39.985
TM19402	Chr07	40.78
TM19498	Chr07	44.366
TM19493	Chr07	44.698
TM19495	Chr07	45.117
TM19497	Chr07	45.143
TM19494	Chr07	45.202
TM19500	Chr07	46.947
TM19506	Chr07	47.072
TM19503	Chr07	47.077
TM19504	Chr07	47.128
TM19505	Chr07	47.13
TM19501	Chr07	47.139
TM19502	Chr07	47.143
TM19513	Chr07	49.045
TM19515	Chr07	49.045
TM19511	Chr07	49.07
TM19509	Chr07	49.097
TM19514	Chr07	49.105
TM19512	Chr07	49.11
TM19508	Chr07	49.126
TM19523	Chr07	49.541
TM19519	Chr07	49.544
TM19530	Chr07	49.698
TM19609	Chr07	49.787
TM19607	Chr07	49.849
TM19602	Chr07	49.888
TM19600	Chr07	49.964
TM19598	Chr07	50.002
TM19597	Chr07	50.023
TM19593	Chr07	50.032
TM19591	Chr07	50.05
TM19582	Chr07	50.077
TM19585	Chr07	50.094
TM19589	Chr07	50.163
TM19580	Chr07	50.229
TM19574	Chr07	50.259
TM19610	Chr07	50.293
TM19601	Chr07	50.352
TM19535	Chr07	50.358
TM19596	Chr07	50.358
TM19533	Chr07	50.372
TM19550	Chr07	50.372
TM19536	Chr07	50.382
TM19544	Chr07	50.383
TM19547	Chr07	50.406
TM19538	Chr07	50.433
TM19549	Chr07	50.454
TM19553	Chr07	50.46
TM19551	Chr07	50.466
TM19552	Chr07	50.476
TM19555	Chr07	50.511
TM19557	Chr07	50.515
TM19559	Chr07	50.562
TM19587	Chr07	50.562
TM19562	Chr07	50.585
TM19564	Chr07	50.599
TM19573	Chr07	50.6
TM19615	Chr07	50.709
TM19616	Chr07	50.719
TM19612	Chr07	50.726
TM19613	Chr07	50.74
TM19617	Chr07	50.78
TM19614	Chr07	50.827
TM19631	Chr07	53.572
TM19639	Chr07	53.572
TM19632	Chr07	53.685
TM19716	Chr07	54.995
TM19704	Chr07	55.102
TM19702	Chr07	55.176
TM19712	Chr07	55.208
TM19690	Chr07	55.288
TM19692	Chr07	55.288
TM19707	Chr07	55.412
TM19699	Chr07	55.51
TM19698	Chr07	55.824
TM19700	Chr07	55.965
TM19681	Chr07	56.084
TM19665	Chr07	56.128
TM19674	Chr07	56.128
TM19685	Chr07	56.195
TM19687	Chr07	56.24
TM19682	Chr07	56.241
TM19676	Chr07	56.345
TM19675	Chr07	56.354
TM19660	Chr07	56.402
TM19664	Chr07	56.443
TM19677	Chr07	56.443
TM19659	Chr07	56.529
TM19658	Chr07	56.555
TM19691	Chr07	57.9
TM19661	Chr07	57.903
TM19915	Chr07	60.213
TM19898	Chr07	60.249
TM19908	Chr07	60.352
TM19848	Chr07	60.875
TM19877	Chr07	60.891
TM19894	Chr07	61.101
TM19872	Chr07	61.262
TM19865	Chr07	61.305
TM19873	Chr07	61.528
TM19870	Chr07	61.551
TM19855	Chr07	61.643
TM19853	Chr07	61.736
TM19859	Chr07	61.736
TM19868	Chr07	61.736
TM19862	Chr07	61.935
TM19875	Chr07	62.051
CCRI000500	Chr07	66.016
DPL0920	Chr07	66.02
DPL0852	Chr07	69.563
DPL0757	Chr07	69.695
C20046	Chr07	92.376
BNL1694	Chr07	112.804
DPL0048	Chr07	114.765
DPL0603	Chr07	115.229
TM21662	Chr07	117.431
TM21667	Chr07	117.546
TM21663	Chr07	117.59
TM21665	Chr07	117.644
TM21661	Chr07	117.661
TM21672	Chr07	117.691
TM21673	Chr07	117.722
TM21659	Chr07	117.75
TM21671	Chr07	117.789
TM21675	Chr07	117.854
TM21645	Chr07	118.115
TM21646	Chr07	118.31
TM21647	Chr07	118.323
TM21655	Chr07	118.347
TM21654	Chr07	118.362
TM21714	Chr07	119.584
TM21705	Chr07	119.647
TM21706	Chr07	119.694
TM21707	Chr07	119.71
TM21713	Chr07	119.897
TM21711	Chr07	119.967
TM21709	Chr07	119.977
TM21700	Chr07	120.501
TM21695	Chr07	120.618
TM21702	Chr07	120.636
TM21701	Chr07	120.654
TM21641	Chr07	121.01
TM21632	Chr07	122.307
TM21631	Chr07	122.369
TM21630	Chr07	122.706
TM21627	Chr07	123.542
TM21626	Chr07	124.135
TM21621	Chr07	125.098
TM21620	Chr07	125.144
TM21618	Chr07	125.18
TM21619	Chr07	125.201
TM21623	Chr07	125.27
TM21570	Chr07	133.728
TM21576	Chr07	133.747
TM21574	Chr07	133.749
TM21571	Chr07	133.774
TM21568	Chr07	135.221
TM21566	Chr07	135.274
NAU5131	Chr07	136.762
TM21512	Chr07	137.431
TM21511	Chr07	137.541
TM21513	Chr07	137.542
TM21546	Chr07	137.659
TM21544	Chr07	137.667
TM21547	Chr07	137.679
TM21510	Chr07	139.568
TM21503	Chr07	140.088
TM21504	Chr07	140.095
TM21501	Chr07	140.118
TM21500	Chr07	140.136
TM21491	Chr07	142.603
TM21479	Chr07	143.201
TM21423	Chr07	145.37
TM21421	Chr07	145.517
DPL0551	Chr8	0
CGR5447	Chr8	3.319
CGR6103	Chr8	7.61
DPL0686	Chr8	8.244
CGR5165	Chr8	10.186
TM26869	Chr8	11.365
TM27082	Chr8	11.427
TM27073	Chr8	11.449
TM27027	Chr8	11.555
TM27226	Chr8	11.689
TM27079	Chr8	11.79
TM27097	Chr8	11.938
TM27242	Chr8	11.999
TM27185	Chr8	12.02
TM27184	Chr8	12.107
TM27179	Chr8	12.116
TM27166	Chr8	12.18
TM27162	Chr8	12.228
TM27136	Chr8	12.314
TM27130	Chr8	12.354
TM27124	Chr8	12.381
TM27120	Chr8	12.404
TM27091	Chr8	12.429
TM27086	Chr8	12.458
TM27107	Chr8	12.53
TM26839	Chr8	12.625
TM26864	Chr8	12.673
TM26862	Chr8	12.705
TM26876	Chr8	12.753
TM26879	Chr8	12.81
TM26919	Chr8	12.815
TM26939	Chr8	12.869
TM26954	Chr8	12.898
TM26955	Chr8	12.926
TM26991	Chr8	12.955
TM27006	Chr8	12.982
TM27003	Chr8	12.986
TM28097	Chr8	13.216
TM28061	Chr8	13.353
TM28100	Chr8	13.363
TM28106	Chr8	13.579
TM28110	Chr8	13.725
TM28069	Chr8	13.77
TM28056	Chr8	13.791
TM28094	Chr8	13.846
TM28092	Chr8	13.893
TM28086	Chr8	13.91
TM28072	Chr8	14.109
TM28431	Chr8	14.139
TM28113	Chr8	14.418
TM28125	Chr8	14.468
TM28124	Chr8	14.545
TM28314	Chr8	14.677
TM28310	Chr8	14.69
TM28309	Chr8	14.72
TM28348	Chr8	14.72
TM28331	Chr8	14.725
TM28307	Chr8	14.771
TM28302	Chr8	14.822
TM28299	Chr8	14.859
TM28297	Chr8	14.926
TM28296	Chr8	14.988
TM28293	Chr8	15.023
TM28292	Chr8	15.028
TM28291	Chr8	15.041
TM28197	Chr8	15.053
TM28268	Chr8	15.053
TM28278	Chr8	15.053
TM28288	Chr8	15.053
TM28336	Chr8	15.053
TM28285	Chr8	15.067
TM28325	Chr8	15.067
TM28280	Chr8	15.096
TM28279	Chr8	15.133
TM28277	Chr8	15.134
TM28275	Chr8	15.171
TM28272	Chr8	15.196
TM28323	Chr8	15.196
TM28269	Chr8	15.236
TM28262	Chr8	15.242
TM28261	Chr8	15.264
TM28250	Chr8	15.323
TM28355	Chr8	15.323
TM28246	Chr8	15.367
TM28240	Chr8	15.393
TM28298	Chr8	15.393
TM28304	Chr8	15.393
TM28318	Chr8	15.393
TM28238	Chr8	15.401
TM28259	Chr8	15.442
TM28237	Chr8	15.493
TM28387	Chr8	15.493
TM28254	Chr8	15.525
TM28243	Chr8	15.546
TM28230	Chr8	15.585
TM28228	Chr8	15.604
TM28221	Chr8	15.644
TM28337	Chr8	15.644
TM28359	Chr8	15.644
TM28214	Chr8	15.724
TM28213	Chr8	15.726
TM28212	Chr8	15.785
TM28210	Chr8	15.81
TM28201	Chr8	15.843
TM28187	Chr8	15.856
TM28194	Chr8	15.872
TM28193	Chr8	15.877
TM28225	Chr8	15.877
TM28241	Chr8	15.877
TM28191	Chr8	15.9
TM28131	Chr8	15.955
TM28154	Chr8	15.955
TM28190	Chr8	15.955
TM28282	Chr8	15.955
TM28284	Chr8	15.955
TM28322	Chr8	15.955
TM28353	Chr8	15.955
TM28182	Chr8	15.955
TM28177	Chr8	15.984
TM28295	Chr8	15.984
TM28351	Chr8	15.984
TM28176	Chr8	15.985
TM28171	Chr8	15.997
TM28170	Chr8	16.019
TM28168	Chr8	16.031
TM28161	Chr8	16.046
TM28394	Chr8	16.046
TM28148	Chr8	16.089
TM28136	Chr8	16.14
TM28224	Chr8	16.14
TM28354	Chr8	16.14
TM28132	Chr8	16.144
TM28274	Chr8	16.144
TM28137	Chr8	16.173
TM28185	Chr8	16.193
TM28178	Chr8	16.215
TM28175	Chr8	16.221
TM28143	Chr8	16.243
TM28145	Chr8	16.267
TM28159	Chr8	16.312
TM28196	Chr8	16.337
TM28328	Chr8	16.378
TM28384	Chr8	16.452
TM28409	Chr8	16.525
TM28399	Chr8	16.548
TM28410	Chr8	16.591
TM28397	Chr8	16.612
TM28393	Chr8	16.618
TM28366	Chr8	16.663
TM28358	Chr8	16.667
TM28349	Chr8	16.695
TM28344	Chr8	16.704
TM28356	Chr8	16.742
TM28390	Chr8	16.783
TM28335	Chr8	16.81
TM28334	Chr8	16.842
TM28333	Chr8	16.864
TM28326	Chr8	16.89
TM28319	Chr8	16.898
TM28289	Chr8	16.915
TM28400	Chr8	17.021
TM28416	Chr8	17.108
TM28432	Chr8	17.12
TM28430	Chr8	17.146
TM28429	Chr8	17.155
TM28426	Chr8	17.177
TM28423	Chr8	17.203
TM28418	Chr8	17.212
TM28417	Chr8	17.233
TM28413	Chr8	17.242
TM28411	Chr8	17.259
TM28428	Chr8	17.272
TM28460	Chr8	18.179
TM28555	Chr8	19.438
TM28556	Chr8	19.586
TM28560	Chr8	19.586
TM28563	Chr8	19.674
TM28561	Chr8	19.696
TM28565	Chr8	20.05
TM28564	Chr8	20.214
TM28567	Chr8	20.544
TM28569	Chr8	20.794
TM28566	Chr8	20.824
TM28628	Chr8	21.645
TM28618	Chr8	21.984
TM28625	Chr8	22.091
TM28619	Chr8	22.187
TM28623	Chr8	22.198
TM28627	Chr8	22.206
TM28630	Chr8	22.481
TM28634	Chr8	22.519
TM28633	Chr8	22.523
TM28661	Chr8	23.008
TM28687	Chr8	23.175
TM28996	Chr8	23.252
TM28862	Chr8	23.255
TM28785	Chr8	23.26
TM28759	Chr8	23.294
TM28742	Chr8	23.346
TM28673	Chr8	23.501
TM28721	Chr8	23.51
TM28735	Chr8	23.61
TM28629	Chr8	24.193
TM28621	Chr8	24.556
TM28599	Chr8	25.313
TM28571	Chr8	25.806
TM28574	Chr8	25.834
TM28573	Chr8	25.903
TM28585	Chr8	25.914
TM28588	Chr8	25.983
TM28589	Chr8	26.051
TM28583	Chr8	26.07
TM28586	Chr8	26.07
TM28598	Chr8	26.157
TM28596	Chr8	26.212
TM28594	Chr8	26.262
TM28590	Chr8	26.353
TM28595	Chr8	26.353
TM28600	Chr8	26.933
TM28601	Chr8	26.959
TM28604	Chr8	26.985
TM28644	Chr8	27.3
TM28636	Chr8	27.347
TM28646	Chr8	27.631
TM28640	Chr8	27.806
TM28637	Chr8	27.892
TM28642	Chr8	28
TM28643	Chr8	28.003
TM28648	Chr8	28.117
TM28649	Chr8	28.211
TM28651	Chr8	28.261
TM28653	Chr8	28.514
TM28655	Chr8	29.05
TM28660	Chr8	29.341
TM28659	Chr8	29.585
TM28657	Chr8	29.865
TM28654	Chr8	29.869
TM28887	Chr8	30.822
TM28900	Chr8	31.117
TM28898	Chr8	31.155
TM28901	Chr8	31.155
TM28966	Chr8	31.446
TM28981	Chr8	31.52
TM28977	Chr8	31.526
TM28974	Chr8	31.549
TM28970	Chr8	31.561
TM28969	Chr8	31.575
TM28961	Chr8	31.608
TM28964	Chr8	31.662
TM28912	Chr8	31.76
TM28946	Chr8	31.76
TM28987	Chr8	31.76
TM28958	Chr8	31.773
TM28951	Chr8	31.833
TM28952	Chr8	31.927
TM28947	Chr8	32.006
TM28934	Chr8	32.029
TM28920	Chr8	32.051
TM28949	Chr8	32.057
TM28943	Chr8	32.131
TM28937	Chr8	32.169
TM28907	Chr8	32.359
TM28936	Chr8	32.516
TM28911	Chr8	32.59
TM28935	Chr8	32.621
TM28980	Chr8	32.621
TM28975	Chr8	32.713
TM29035	Chr8	36.809
TM29027	Chr8	36.837
TM29028	Chr8	36.911
TM29012	Chr8	36.95
TM29030	Chr8	37.063
TM29023	Chr8	37.24
TM29043	Chr8	37.376
TM29048	Chr8	37.46
TM29038	Chr8	37.559
TM29042	Chr8	37.648
TM29047	Chr8	37.728
TM29041	Chr8	37.743
TM29040	Chr8	37.811
TM29057	Chr8	37.9
TM29060	Chr8	38.093
TM29064	Chr8	38.134
TM29066	Chr8	38.624
TM29065	Chr8	38.725
TM29068	Chr8	38.904
TM29103	Chr8	40.716
TM29105	Chr8	40.823
TM29104	Chr8	40.925
TM29100	Chr8	40.969
TM29090	Chr8	40.985
TM29084	Chr8	41.018
TM29088	Chr8	41.051
TM29085	Chr8	41.139
TM29098	Chr8	41.281
TM29067	Chr8	41.654
TM29111	Chr8	41.823
TM29114	Chr8	43.68
TM29115	Chr8	43.689
TM29117	Chr8	43.748
TM29116	Chr8	43.816
TM29140	Chr8	44.013
TM29121	Chr8	44.067
TM29125	Chr8	44.131
TM29134	Chr8	44.151
TM29124	Chr8	44.202
TM29141	Chr8	44.265
TM29122	Chr8	44.296
TM29147	Chr8	45.486
TM29150	Chr8	45.585
TM29146	Chr8	45.663
TM29148	Chr8	45.706
TM29143	Chr8	45.749
TM29210	Chr8	47.298
TM29270	Chr8	48.159
TM29300	Chr8	48.305
TM29283	Chr8	48.375
TM29280	Chr8	48.442
TM29266	Chr8	48.537
TM29272	Chr8	48.606
TM29277	Chr8	48.712
TM29276	Chr8	48.784
TM29253	Chr8	48.844
TM29256	Chr8	48.872
TM29263	Chr8	48.882
TM29278	Chr8	48.923
TM29279	Chr8	48.984
TM29286	Chr8	49.045
TM29307	Chr8	49.149
TM29281	Chr8	49.183
TM29282	Chr8	49.208
TM29296	Chr8	49.223
TM29285	Chr8	49.285
TM29259	Chr8	49.355
TM29255	Chr8	49.407
TM29260	Chr8	49.552
TM29254	Chr8	49.722
TM29312	Chr8	50.814
TM29310	Chr8	50.925
TM29313	Chr8	50.952
TM29315	Chr8	51.291
TM29330	Chr8	51.326
TM29352	Chr8	52.132
TM29351	Chr8	52.151
TM29347	Chr8	52.353
TM29334	Chr8	52.765
TM29333	Chr8	53.239
TM29339	Chr8	53.311
TM29342	Chr8	53.328
TM29345	Chr8	53.423
TM29337	Chr8	53.794
TM29353	Chr8	53.96
TM29355	Chr8	54.087
TM29356	Chr8	54.168
TM29358	Chr8	54.437
TM29618	Chr8	56.371
TM29615	Chr8	56.456
TM29646	Chr8	59.147
TM29648	Chr8	59.229
TM29645	Chr8	59.276
TM29639	Chr8	59.311
TM29650	Chr8	59.648
TM29651	Chr8	59.759
TM29653	Chr8	59.845
TM29665	Chr8	60.264
TM29666	Chr8	60.401
TM29667	Chr8	60.937
TM29669	Chr8	60.95
TM29668	Chr8	61.084
TM29672	Chr8	61.494
TM29675	Chr8	62.078
TM29681	Chr8	62.646
TM29708	Chr8	63.095
TM29722	Chr8	66.449
TM29728	Chr8	66.645
TM29724	Chr8	66.732
TM29726	Chr8	66.736
TM29737	Chr8	67.147
TM29739	Chr8	67.849
TM29742	Chr8	67.919
TM29750	Chr8	68.106
TM29751	Chr8	68.177
TM29928	Chr8	70.074
TM29930	Chr8	70.174
TM29788	Chr8	73.032
TM29804	Chr8	73.067
TM29796	Chr8	73.36
TM29797	Chr8	73.534
TM29790	Chr8	73.723
TM29789	Chr8	73.819
TM29791	Chr8	73.925
TM29794	Chr8	73.95
TM29806	Chr8	74.046
TM29811	Chr8	74.071
TM29808	Chr8	74.187
TM29810	Chr8	74.197
TM29813	Chr8	74.26
TM29815	Chr8	74.535
TM29555	Chr8	80.492
TM29544	Chr8	80.656
TM29547	Chr8	80.837
TM29527	Chr8	80.875
TM29516	Chr8	80.948
TM29529	Chr8	81.066
TM29534	Chr8	81.11
TM29538	Chr8	81.128
TM29521	Chr8	81.2
TM29519	Chr8	81.231
TM29520	Chr8	81.257
TM29515	Chr8	81.357
TM29525	Chr8	81.364
TM29539	Chr8	81.453
TM29522	Chr8	81.528
TM29542	Chr8	81.593
TM29535	Chr8	81.612
TM29560	Chr8	81.666
TM29558	Chr8	81.819
TM29546	Chr8	81.944
TM29498	Chr8	83.131
TM29470	Chr8	83.694
TM29454	Chr8	83.831
TM29451	Chr8	83.979
TM29449	Chr8	83.987
TM29446	Chr8	84.012
TM29431	Chr8	84.3
TM29455	Chr8	84.673
TM29461	Chr8	84.72
TM29457	Chr8	85.144
TM29458	Chr8	85.279
TM29456	Chr8	85.332
TM29459	Chr8	85.511
TM29460	Chr8	85.832
TM29463	Chr8	86.175
TM29472	Chr8	86.616
CICR0953	Chr8	87.243
NAU3201	Chr8	87.319
HAU2738	Chr8	87.769
BNL3255	Chr8	90.301
TM22119	Chr8	107.496
TM22121	Chr8	107.777
TM22118	Chr8	108.178
TM22011	Chr8	112.09
TM22002	Chr8	112.241
TM21985	Chr8	112.679
TM21984	Chr8	112.893
TM21924	Chr8	116.075
TM21927	Chr8	116.508
TM21928	Chr8	116.816
TM21923	Chr8	117.04
TM21933	Chr8	117.177
TM21925	Chr8	117.338
TM21929	Chr8	117.396
TM21906	Chr8	122.179
[truncated: 2,853 more rows]

## Sheet: Table S4
Table S4 QTLs for fiber quality and yield component traits identified by the composite interval mapping (CIM).
Traita	QTL	Environmentb	Position	Marker interval	LODd	Additivec	PV(%)e
FL	qFL-chr01-1	13AY	96.61	TM3452	2.03471	0.2229	3.8925
	qFL-chr03-1	13AY	1.61	TM8430-TM8435	4.66377	-0.2741	8.7023
	qFL-chr03-2*	14AY	53.71	TM6843-TM6925	3.25163	-0.3572	6.4783
	qFL-chr05-1*	14AY	5.31	CICR0262	2.85466	-0.4392	13.8282
		15ALE	5.31		3.08677	-0.4387	12.1328
	qFL-chr05-2*	14KEL	81.51	TM10930-TM10979	2.74187	0.3747	5.6585
	qFL-chr05-3*	14LQ	145.61	TM13154-TM13490	3.23644	0.2642	6.2301
	qFL-chr06-1*	13LQ	48.61	TM18103-TM18165	2.23644	0.2361	4.1577
	qFL-chr06-2*	15AY	53.31	TM18200-TM18321	3.59219	0.2972	6.3507
		15ALE	53.31		3.67462	0.4058	6.6219
	qFL-chr06-3*	13QZ	73.91	TM14703-TM14570	2.50759	-0.2878	4.8605
	qFL-chr06-4*	13QZ	83.61	TM17001-TM14465	2.40564	-0.2726	4.6422
	qFL-chr06-5*	13AY	84.81	TM14428-TM14509	2.23861	-0.2023	4.1851
	qFL-chr07-1	13LQ	1.11	TM18521-TM18500	2.49675	0.2256	4.7141
	qFL-chr07-2*	14AY	69.01	DPL0852-DPL0757	3.96746	0.3532	8.7747
	qFL-chr08-1*	15AY	116.11	TM21924-TM21929	3.15835	-0.2942	5.9395
	qFL-chr08-2*	16AY	124.51	TM21903-TM21901	2.53145	-0.2534	4.8874
	qFL-chr11-1	16AY	75.41	TM39956-TM39953	3.10412	-0.32	9.4059
		14AY	80.01		2.61605	-0.2335	5.1475
	qFL-chr12-1*	14LQ	75.01	TM42056-TM42050	2.83514	-0.2761	5.3582
	qFL-chr13-1*	15AY	33.21	TM43230-TM43229	2.37527	0.2554	5.3226
	qFL-chr13-2*	15AY	65.61	TM43421-TM43432	3.14534	0.2902	5.7204
	qFL-chr14-1	14AY	0.01	TM50241-TM50243	3.47939	0.2732	6.5172
	qFL-chr15-1*	15ALE	24.71	TM48405-TM48757	2.25163	-0.2368	4.3758
	qFL-chr16-1	14KEL	15.61	TM66757-NAU3563	2.72668	0.2699	6.2322
		14LQ	15.61		2.29935	0.2686	5.2356
	qFL-chr17-1*	13LQ	0.01	TM53503-TM53577	2.0564	0.2226	3.952
		13QZ	2.11		2.24295	0.2829	4.7923
		13LQ	5.11		2.74403	0.243	5.3629
	qFL-chr18-1*	14LQ	43.41	TM80610-TM80615	1.70933	-0.2064	3.2431
	qFL-chr19-1	14AY	0.01	TM57055-TM57082	2.46421	0.2268	4.6462
		13QZ	1.51		2.4295	0.2752	5.0674
	qFL-chr19-2	13LQ	16.71	DPL0022-TM56937	2.93926	0.2609	6.3879
	qFL-chr19-3	15ALE	20.21	TM56937-TM56935	2.42082	0.2362	4.3813
	qFL-chr20-1*	13AY	22.71	TM75037-TM75040	2.40781	-0.2216	4.5498
	qFL-chr20-2	14AY	57.51	CICR0002	3.05423	-0.2646	6.1318
	qFL-chr20-3	16AY	83.51	SWU1259-NAU5195	2.36009	0.2597	5.4451
	qFL-chr21-1*	16AY	84.81	TM76208-TM76310	2.89154	-0.2762	5.5614
	qFL-chr22-1	15AY	34.61	TM56646-TM56663	3.34056	0.2705	6.214
	qFL-chr23-1*	16AY	25.41	TM72712-TM72786	3.03905	-0.2443	5.8285
	qFL-chr24-1*	13AY	9.61	TM69506-TM69510	1.19523	-0.2174	2.3108
	qFL-chr26-1	13QZ	31.01	TM77259-TM77261	2.25813	0.2982	5.5869
		13LQ	33.01		2.34924	0.2626	4.5588
	qFL-chr26-2	16AY	50.21	TM77333	2.80477	0.2433	5.3779
FS	qFS-chr01-1	14AY	12.21	TM146-TM154	2.2885	-0.3234	3.8456
	qFS-chr01-2	13AY	27.41	TM379-TM404	3.54013	0.5381	6.5713
		14AY	27.41		3.10846	0.3948	5.3239
		14KEL	27.41		5.13449	0.5529	8.8626
	qFS-chr01-3	14LQ	25.71	TM361-TM369	5.08243	0.5678	9.6789
	qFS-chr01-4	14LQ	36.01	TM496-TM551	2.47939	0.3841	4.6441
	qFS-chr01-5*	16AY	85.81	TM3366-TM3362	2.36226	0.3627	4.2604
	qFS-chr04-1	15ALE	0.01	TM9870-TM9953	2.13015	-0.3308	3.7107
	qFS-chr04-2	15ALE	82.51	TM8635-TM8637	2.89154	0.3879	5.1135
	qFS-chr05-1*	15ALE	109.61	TM11215-TM11223	3.10846	0.4755	5.5852
	qFS-chr06-1*	13QZ	84.81	TM14512-TM14509	2.19523	-0.4336	4.1213
	qFS-chr07-1*	14LQ	61.91	TM19848-TM19875	3.09761	0.5205	5.9694
		14AY	63.11		2.74837	0.4826	6.2114
	qFS-chr07-2*	13AY	69.01	DPL0852-DPL0757	9.27115	0.9927	19.4729
		13LQ	69.01		5.73319	0.8289	12.8495
		14AY	69.01		7.3167	0.7036	15.0661
		14KEL	69.01		5.41866	0.7197	11.3999
		14LQ	69.01		8.04121	0.7804	16.9664
		15AY	69.01		7.6551	0.9602	16.1267
		15ALE	69.01		2.66377	0.4682	5.8066
		16AY	69.01		7.26898	0.7743	15.7494
		13QZ	69.71		7.52278	0.9731	14.8841
	qFS-chr08-1*	15ALE	15.31	TM28314-TM28243	3.18221	0.5747	5.6328
	qFS-chr09-1*	14KEL	30.71	TM33079-TM33080	2.26247	-0.3746	4.4382
	qFS-chr09-2	14AY	98.91	TM30104-TM30110	2.53145	0.37	4.4319
	qFS-chr10-1	16AY	3.71	TM33824-TM33823	2.64208	0.3917	4.9299
	qFS-chr10-2	15ALE	30.71	TM35792-TM35831	2.72017	-0.4749	5.2118
	qFS-chr10-3*	14LQ	67.11	TM36538-TM36553	2.141	0.4175	3.9445
	qFS-chr11-1*	14KEL	48.81	TM37826-TM37828	2.7397	0.44	4.8652
		14LQ	50.81		2.53362	0.4263	5.5885
	qFS-chr11-2*	14LQ	57.71	TM37897-TM37935	3.78525	0.4795	7.2076
		14AY	60.11		2.86768	0.3677	5.2633
	qFS-chr12-1	13AY	133.51	TM40035-TM40038	2.52495	-0.4425	4.5621
	qFS-chr13-1*	13AY	35.91	TM43230-TM43229	3.23861	0.4729	5.7362
		15AY	35.91		6.00651	0.7203	10.6868
	qFS-chr13-2*	13AY	44.01	TM43283-TM43303	2.21692	0.3983	3.9652
	qFS-chr13-3*	13AY	85.21	TM43884-TM43988	2.27549	-0.4983	4.2683
	qFS-chr13-4*	13AY	90.51	TM44023-TM44147	2.63991	-0.598	4.9762
	qFS-chr15-1*	14KEL	4.91	TM50082	3.76573	0.4991	7.1412
	qFS-chr15-2*	13LQ	68.71	TM47785-TM47772	2.02603	0.3616	3.6921
	qFS-chr16-1	13QZ	6.61	TM66717-TM66737	2.34273	0.4808	4.4874
	qFS-chr16-2	14AY	8.21	TM66737-TM66745	1.1692	0.342	2.1784
	qFS-chr16-3	13AY	15.61	SWU2707-DPL0492	2.40781	0.4928	5.2602
		14AY	15.61		2.80694	0.4216	5.7552
		14KEL	15.61		2.8308	0.5013	6.4534
		14LQ	16.01		2.11714	0.3467	4.2839
		16AY	16.01		2.43601	0.397	5.1383
	qFS-chr16-4*	14AY	33.01	TM63327-TM63328	2.2039	-0.3868	5.4022
	qFS-chr19-1	15ALE	16.71	DPL0022	3.64642	0.4476	7.2829
	qFS-chr19-2	15AY	37.01	TM56737-TM56727	2.40564	0.4536	4.2799
	qFS-chr19-3*	14AY	56.01	TM58556-TM58555	2.67462	-0.3517	4.7586
	qFS-chr20-1	13QZ	16.71	TM75088-TM75100	4.63991	0.6715	8.1816
		14KEL	16.71		1.5423	0.392	2.9141
	qFS-chr20-2*	14AY	20.71	TM75055-TM75030	3.33189	0.4545	6.1585
	qFS-chr20-3*	13QZ	26.61	TM75012-TM75010	2.55315	0.4555	4.5556
	qFS-chr20-4*	14LQ	43.51	TM74739-TM74692	2.52711	-0.3663	4.5274
	qFS-chr20-5	14AY	57.51	NAU4989-TM73152	3.04121	-0.45	5.8997
		14KEL	57.51		2.65293	-0.4216	4.9864
		15ALE	57.51		2.35792	-0.3735	4.503
	qFS-chr20-6	16AY	63.71	TM73223-TM73215	3.09544	-0.4615	5.8065
	qFS-chr21-1*	14LQ	38.71	TM76163	2.61171	0.4903	4.8653
	qFS-chr21-2*	13LQ	100.11	TM76236-TM76070	2.63341	-0.4216	5.045
	qFS-chr21-3*	16AY	103.81	TM76062-TM76050	2.53145	-0.4445	4.7111
	qFS-chr24-1*	14AY	53.71	TM67152-TM67146	3.00868	-0.3998	5.4278
		15AY	53.71		2.75705	-0.5082	5.1139
	qFS-chr25-1	14LQ	18.01	TM59057-TM59066	2.22126	0.4389	4.2572
	qFS-chr26-1	14LQ	56.11	TM77401-TM77397	2.30369	-0.4075	4.2746
	qFS-chr26-2	16AY	58.91	TM77417-TM77440	2.33406	-0.4299	4.3756
FM	qFM-chr01-1	16AY	83.71	TM3366	2.90889	-0.1117	6.3252
	qFM-chr01-2	15ALE	88.61	TM3451	3.27983	-0.0871	6.168
		13AY	88.81		2.18655	-0.105	3.942
		14AY	88.81		3.7397	-0.1122	6.8988
		14KEL	88.81		2.75922	-0.082	5.1935
		14LQ	88.81		2.48373	-0.086	4.569
	qFM-chr03-1	13AY	49.21	TM7008-TM7102	2.75054	-0.1567	5.1775
		13QZ	49.21		2.13449	-0.1644	3.8939
	qFM-chr03-2	14AY	20.71	TM5947-TM5970	2.58134	-0.0973	4.7059
	qFM-chr04-1*	14LQ	29.81	TM9628-TM9589	2.15618	-0.0843	4.0108
	qFM-chr04-2	13QZ	82.91	TM8644-TM8642	2.19523	0.1438	4.1671
	qFM-chr05-1*	15ALE	25.61	TM10798-TM10805	2.38395	-0.0737	4.1322
		14AY	26.01		2.50542	-0.0935	4.4223
	qFM-chr05-2*	14LQ	145.61	TM13154-TM13197	2.87202	-0.0941	5.6708
	qFM-chr05-3*	13AY	152.01	TM13494-TM13493	2.47072	-0.1101	4.6373
	qFM-chr06-1	16AY	1.91	CGR5725-TM13625	2.32972	-0.0863	4.2652
	qFM-chr07-1*	13AY	69.01	DPL0852-DPL0757	5.10412	-0.1976	9.8953
		14LQ	69.01		2.50108	-0.1073	5.5149
		16AY	69.61		5.31236	-0.1609	10.4533
		13QZ	73.71		7.44252	-0.3626	24.448
		13LQ	73.71		6.45987	-0.2976	20.5624
		14AY	73.71		3.0846	-0.1678	12.8748
	qFM-chr07-2*	13QZ	142.61	TM21491-TM21479	3.49458	-0.1607	5.43
	qFM-chr08-1*	14AY	11.41	CGR5165-TM28124	2.75922	-0.0952	4.7389
	qFM-chr08-2*	14AY	83.71	TM29498-TM29454	3.7679	-0.1195	6.4918
	qFM-chr09-1*	14AY	10.01	NAU2354-TM33182	2.3102	-0.1405	10.1304
	qFM-chr09-2	13LQ	39.81	TM33016-TM33014	2.62256	0.1399	5.0101
	qFM-chr10-1	15AY	0.01	TM33784-TM33813	2.59002	-0.0906	4.6593
		14AY	1.01		2.54013	-0.0985	5.1647
	qFM-chr10-2	16AY	3.71	TM33824-TM33820	2.88286	-0.1026	5.6125
	qFM-chr10-3*	14LQ	64.51	TM36539-TM36542	2.48373	-0.0821	4.4591
	qFM-chr11-1	13QZ	1.01	TM36950-NAU5064	2.69848	0.1357	4.8242
	qFM-chr11-2*	14AY	57.71	TM37857-TM37884	2	-0.0848	3.5419
	qFM-chr11-3*	16AY	60.11	TM37901-TM37935	4.03905	-0.1164	7.3902
	qFM-chr11-4*	15ALE	95.61	TM39510-TM39490	2.18655	-0.0702	4.219
		14LQ	96.11		2.282	-0.0845	4.2979
	qFM-chr11-5*	15AY	97.21	TM39490-DPL0209	3.60304	-0.1058	6.7071
	qFM-chr13-1*	13AY	35.91	TM43230-TM43241	5.03688	-0.1511	8.8769
		15ALE	35.91		2.54013	-0.0724	4.7331
		13QZ	36.01		3.16486	-0.1501	5.5873
		13LQ	36.01		3.04121	-0.1386	5.1888
		15AY	36.01		4.72668	-0.118	8.2644
		14AY	37.41		2.5423	-0.0918	4.8839
	qFM-chr13-2*	13AY	77.51	TM43692-TM43684	2.79176	0.1132	4.9861
	qFM-chr13-3*	13AY	85.21	TM43884-TM43989	2.66377	0.1146	4.7667
	qFM-chr14-1	14AY	1.11	TM50241-TM50231	2.30803	-0.0878	4.1815
		14KEL	1.11		2.75271	-0.0815	5.005
		16AY	1.11		3.70282	-0.1118	6.5299
	qFM-chr14-2*	15ALE	100.11	TM52198-TM52156	2.30369	-0.0694	4.3782
	qFM-chr14-3*	13AY	110.61	TM52033-TM52031	2.37744	-0.1665	4.5427
		14AY	110.61		2.44685	-0.1339	4.5209
	qFM-chr15-1*	13AY	3.01	CGR5709-TM50087	2.35358	-0.1115	4.4518
		14KEL	3.01		2.84816	-0.0823	5.3522
		14LQ	3.31		2.74837	-0.0891	5.0792
	qFM-chr15-2*	13LQ	4.51	TM50087-TM50082	2.01085	-0.1205	3.7521
		15AY	7.91		2.51844	-0.1017	5.9524
	qFM-chr15-3*	13LQ	34.71	TM48569-TM48556	3.21475	-0.2046	6.0304
	qFM-chr16-1	14KEL	2.41	TM66633-TM66717	2.05206	-0.0776	4.8511
	qFM-chr16-2	14LQ	10.51	TM66737-TM66757	1.7462	-0.0833	3.2521
	qFM-chr16-3	14KEL	16.01	SWU2707	2.80043	-0.0941	6.0155
	qFM-chr18-1*	13AY	19.91	TM80228-TM80254	1.72451	-0.0956	3.2769
	qFM-chr18-2*	15AY	30.51	TM80409	1.92842	-0.0997	4.988
	qFM-chr19-1	15AY	0.01	TM57055-TM57057	2.90239	-0.1128	4.9006
		15ALE	0.01		4.78742	-0.0995	8.5435
		14AY	0.51		2.75271	-0.0944	4.9922
		14LQ	0.51		2.55315	-0.0889	4.5654
	qFM-chr19-2*	14KEL	29.31	TM56813-TM56753	2.7679	-0.0787	5.1924
		14LQ	29.31		4.5423	-0.1171	8.1996
		15AY	30.51		3.141	-0.0964	6.0167
		16AY	30.51		3.22126	-0.0995	5.8687
	qFM-chr20-1	14AY	9.51	GH277-GH110	2.42082	0.0951	4.2209
	qFM-chr20-2*	16AY	21.11	TM75041-TM75030	2.30803	-0.0978	4.4651
		14AY	21.21		2.85683	-0.1081	5.0226
	qFM-chr20-3	14AY	67.71	TM73243-TM73240	2.54664	-0.1121	4.617
	qFM-chr21-1	16AY	0.01	TM77135-TM77137	3.00434	0.0982	5.6384
	qFM-chr21-2*	14AY	118.71	TM75878-TM75838	2.71584	-0.0943	4.8711
	qFM-chr21-3*	14AY	127.61	TM75834-TM75815	3.37527	-0.1023	6.137
	qFM-chr22-1	15ALE	37.61	TM56674-TM56669	2.05423	0.0639	3.8692
	qFM-chr22-2*	15ALE	77.11	TM56329-TM56334	2.04555	-0.0653	3.8285
	qFM-chr24-1*	15AY	16.11	TM69486-TM69489	2.78742	0.1122	5.0683
	qFM-chr24-2*	15AY	53.41	TM67152-TM67125	2.57701	0.0899	4.6916
		13LQ	53.71		2.29935	0.1274	4.2486
		16AY	53.91		2.45119	0.0918	4.6059
	qFM-chr25-1	15ALE	23.41	SWU19134	3.15835	-0.1297	12.8139
	qFM-chr25-2	15ALE	29.51	SWU19134	2.8026	-0.1282	12.9034
BW	qBW-chr01-1*	15ALE	26.01	TM361-TM372	2.59436	0.1056	4.8372
	qBW-chr02-1	16AY	1.71	TM3730-TM3716	1.9154	0.1071	3.507
	qBW-chr02-2	13AY	6.21	BNL3545-TM3802	1.99132	0.0981	3.6433
	qBW-chr02-3	14KEL	18.41	TM3822-TM3845	2.4859	-0.1283	4.69
	qBW-chr02-4*	14LQ	48.31	TM5760-TM5763	2.41432	-0.1469	5.256
	qBW-chr02-5*	15AY	56.91	TM5793-TM5813	3.19523	-0.1049	5.9357
	qBW-chr03-1	13AY	18.91	TM5935	2.18221	0.1158	4.3577
	qBW-chr03-2	13QZ	62.71	TM7456-TM7483	1.96529	0.1977	3.6379
	qBW-chr04-1	13AY	0.81	TM9862-TM9953	4.17787	0.1391	7.1747
	qBW-chr04-2*	13AY	7.21	TM9831-TM9827	3.25597	0.1254	5.7378
		13QZ	7.21		2.00868	0.1571	3.7682
	qBW-chr05-1*	13AY	67.91	TM10831-TM10841	3.21041	0.1236	5.5036
	qBW-chr05-2*	14AY	72.21	TM10887-TM10925	3.50976	0.1364	6.2891
	qBW-chr05-3*	15ALE	74.01	TM10925-TM10945	2.14751	0.0952	3.8709
	qBW-chr05-4*	15AY	75.71	TM10920-TM10962	5.84599	0.1385	10.1207
	qBW-chr05-5*	13AY	77.71	TM10953-TM10979	3.77657	0.1283	6.4204
		14AY	80.51		2.35358	0.1115	4.2793
	qBW-chr05-6	16AY	147.71	TM13193	3.7462	-0.1743	9.5506
	qBW-chr06-1*	15AY	51.71	TM18199-TM18184	2.44035	0.0946	4.5964
	qBW-chr06-2	13AY	58.51	TM18320-TM18225	2.39913	0.1267	4.5599
	qBW-chr06-3*	14AY	85.21	TM17001-TM14509	2.141	-0.1048	3.8742
		15ALE	85.21		2.19089	-0.0919	4.0716
	qBW-chr07-1*	14KEL	20.91	TM19064-TM19088	2.49892	-0.1162	4.4122
	qBW-chr07-2*	14KEL	62.11	TM19848-TM19875	2.73536	0.1313	5.255
	qBW-chr07-3*	13QZ	69.01	CCRI000500-DPL0757	3.64642	-0.2463	7.247
	qBW-chr07-4*	14KEL	69.01	DPL0852	3.40781	0.1707	7.6238
		15ALE	69.01		4.24295	0.1515	8.0796
	qBW-chr07-5*	15ALE	125.21	TM21618-TM21623	2.76139	-0.1038	4.3748
	qBW-chr08-1*	16AY	49.61	TM29278-TM29313	2.92842	0.1434	5.2104
	qBW-chr08-2*	13LQ	107.51	TM22119-TM22118	3.44685	-0.1891	6.3138
	qBW-chr09-1	13QZ	40.11	TM33016-TM33014	3.47722	0.2032	6.7512
	qBW-chr09-2*	16AY	88.81	TM30329-TM30229	2.3102	0.1519	4.8847
	qBW-chr10-1*	13AY	12.21	DPL0468	2.2603	0.129	6.6113
	qBW-chr11-1*	15AY	57.61	TM37897-TM37884	2.66594	0.1225	4.9269
	qBW-chr12-1*	15ALE	34.11	TM42872-TM42874	2.67028	-0.1069	4.7683
	qBW-chr12-2*	15ALE	40.11	TM42789-TM42780	5.11497	-0.1503	8.9225
	qBW-chr12-3	13QZ	133.51	TM40035-TM40038	3.01302	0.1952	5.5205
	qBW-chr12-4	14KEL	133.51	TM40035-TM39985	2.65076	-0.123	4.9331
	qBW-chr13-1*	15AY	65.61	TM43421-TM43432	3.08243	0.1025	5.4785
	qBW-chr13-2*	13AY	83.31	TM43955-TM44075	3.04338	0.1269	5.7371
	qBW-chr13-3*	14KEL	93.01	TM44159-TM44601	2.38612	-0.1578	4.2553
	qBW-chr14-1*	13AY	43.91	CGR5258-TM52945	2.04121	0.1111	3.7013
	qBW-chr16-1	15AY	26.91	TM63178-TM63179	3.96963	0.1238	8.2364
	qBW-chr17-1*	13AY	4.11	TM53503-TM53571	1.82646	0.11	3.708
	qBW-chr18-1*	14AY	22.51	TM80234-TM80254	3.2603	0.1332	6.0576
	qBW-chr19-1*	16AY	20.91	TM56935-TM56909	2.67462	0.1322	5.1382
	qBW-chr19-2*	14KEL	88.31	TM57779-TM57799	2.49458	0.1204	4.6813
	qBW-chr20-1	13AY	57.51	NAU4989-CICR0002	4.13015	0.1635	8.1198
		15AY	57.51		2.72234	0.1164	5.5632
	qBW-chr21-1	13AY	0.11	TM77135-TM77137	2.93926	0.1185	5.4727
	qBW-chr21-2*	16AY	19.91	BNL1154	2.36876	0.1333	4.3987
	qBW-chr21-3*	16AY	30.51	TM77070-TM77057	2.72017	0.1514	4.7981
	qBW-chr21-4*	13QZ	108.91	TM76018-TM75887	4.08894	0.222	7.2621
		15AY	110.41		2.63124	0.1069	6.0491
	qBW-chr22-1	15AY	36.71	TM56683-TM56678	3.37744	0.1069	6.5171
	qBW-chr23-1	16AY	49.31	TM70159-TM70199	1.96529	0.107	3.6907
	qBW-chr24-1*	16AY	54.91	TM67152-TM67127	3.31453	0.1391	6.0375
		14AY	55.81		2.24729	0.1071	4.1272
		15AY	55.91		3.93709	0.1154	6.9879
	qBW-chr25-1	14AY	26.51	SWU19134	0.707158	-0.1214	1.6844
	qBW-chr26-1*	14KEL	9.71	TM79957-TM79960	2.26681	0.1194	4.4216
LP	qLP-chr01-1	13QZ	59.51	TM785-TM901	2.47505	-0.9464	4.742
	qLP-chr03-1	13LQ	23.71	TM6006-TM6010	1.43384	-0.5104	2.8285
		16AY	23.71		1.48156	-0.5155	2.6925
	qLP-chr03-2	15ALE	44.61	TM6614-TM6620	2.31236	0.592	4.3869
	qLP-chr04-1*	13AY	2.81	TM9862-TM9831	2.37093	-0.5044	4.5033
		13LQ	2.81		2.22343	-0.4941	3.8816
		15AY	2.81		2.36659	-0.5186	4.4806
		13QZ	4.71		2.20174	-0.6089	3.8147
	qLP-chr04-2*	14AY	17.31	TM9737-TM9730	2.56399	-0.4522	4.8989
	qLP-chr04-3*	14AY	23.21	TM9708-TM9697	2.6833	-0.4652	5.1126
	qLP-chr04-4*	13LQ	31.81	TM9589	2.43818	-0.5913	4.55
	qLP-chr05-1*	15AY	151.81	TM13482-TM13493	2.47072	-0.5432	4.7475
	qLP-chr06-1*	15AY	51.71	TM18194-TM18184	3.46638	-0.7808	6.6741
	qLP-chr06-2*	14KEL	53.31	TM18161-TM18322	2.06941	-0.6157	3.757
		14LQ	56.41		2.80043	-0.8488	6.3229
	qLP-chr06-3	15AY	58.41	TM18322-TM18321	1.79176	-0.7951	3.5336
	qLP-chr06-4*	13QZ	62.11	TM18224-TM18226	2.19306	0.7647	4.1516
	qLP-chr06-5*	14LQ	83.61	TM17001-TM14428	2.15835	0.5159	3.9144
	qLP-chr07-1	15AY	5.31	TM18500	3.16486	-0.6904	7.6626
	qLP-chr07-2*	13LQ	38.51	TM19390-TM19395	2.44902	-0.5193	4.5826
	qLP-chr07-3*	14KEL	66.01	CCRI000500-DPL0920	3.60738	-0.688	6.6442
	qLP-chr08-1*	13AY	84.31	TM29470-TM29463	2.33406	-0.5554	4.4344
		15AY	84.31		3.24078	-0.6707	6.018
	qLP-chr09-1*	16AY	31.51	TM33079-TM33080	2.45553	-0.5007	4.5784
	qLP-chr10-1*	16AY	15.21	DPL0468-CGR5624	2.1757	-0.5258	4.4432
		13AY	15.51		2.87419	-0.5419	5.2798
		13LQ	15.51		3.54664	-0.6163	6.5342
		15AY	18.51		4.17787	-0.7367	8.7985
		15ALE	18.51		2.94143	-0.5104	6.6903
	qLP-chr11-1*	13AY	106.51	TM39443-TM39427	2.19523	-0.4722	3.9097
		13LQ	106.51		2.61822	-0.5421	4.7523
	qLP-chr11-2*	15ALE	109.01	TM39442-TM39428	2.58134	-0.4349	4.8065
	qLP-chr13-1*	16AY	83.01	TM43830-TM43907	2.67028	0.701	4.9035
	qLP-chr14-1	13QZ	0.01	TM50241-TM50243	2.08677	-0.6432	3.7652
	qLP-chr16-1	14LQ	8.21	TM66737-TM66743	1.44469	-0.5506	2.7949
	qLP-chr16-2	13LQ	17.01	SWU2707-NAU3563	2.34924	-0.5554	4.93
	qLP-chr16-3	13QZ	21.41	TM66567-TM66569	2.07158	-0.6731	4.0593
	qLP-chr18-1*	14KEL	41.11	TM80560-TM80615	1.66811	0.442	3.0591
	qLP-chr19-1	13AY	0.21	TM57055-TM57057	2.49024	-0.5371	4.6379
	qLP-chr19-2*	15ALE	86.41	NAU3096-TM57771	2.40564	0.479	4.8931
	qLP-chr20-1	16AY	9.51	GH277-TM75140	2.42733	0.4928	4.3204
	qLP-chr20-2*	16AY	44.41	TM74739-TM74687	2.45553	-0.5042	4.3677
	qLP-chr21-1*	14LQ	83.81	TM76214-TM76310	1.77007	-0.747	3.343
	qLP-chr21-2*	15AY	108.91	TM76050-TM76027	2.7462	-0.5713	4.8656
	qLP-chr22-1	13AY	0.11	TM55461-TM55466	2.01518	0.449	3.6141
		15ALE	0.11		2.35792	0.4011	4.2639
	qLP-chr25-1	15AY	21.41	TM59066	2.73102	-0.7114	7.721
	qLP-chr25-2	16AY	73.71	TM63076-TM63081	2.05423	0.5753	4.0636
	qLP-chr25-3	13LQ	83.91	TM63143-TM63142	4.13449	-0.7781	7.6436
		15ALE	83.91		2.69197	-0.5112	4.7689
	qLP-chr26-1	13QZ	22.31	TM78879	1.93709	0.6919	4.1134
	qLP-chr26-2	13LQ	33.01	TM77259-TM77267	2.04338	-0.4896	3.9867
		14LQ	33.11		2.14534	-0.5497	3.9793
		15AY	33.11		2.90456	-0.5757	5.3409
SI	qSI-chr02-1*	13AY	57.01	TM5793-TM5813	2.50759	-0.2269	4.7126
	qSI-chr03-1*	13AY	69.31	TM7492-TM7489	2.63341	0.3351	5.0708
	qSI-chr04-1*	13AY	16.61	TM9737-TM9730	2.84382	0.2375	5.0814
	qSI-chr04-2*	13AY	23.81	TM9702-TM9697	2.56833	0.2278	4.5746
		13LQ	23.81		2.67679	0.2467	5.2274
	qSI-chr05-1*	13AY	81.51	TM10930-TM10980	2.70499	0.3791	6.0267
	qSI-chr06-1*	13AY	9.91	TM13703-TM13698	2.52495	0.2341	5.0162
	qSI-chr06-2*	13AY	23.61	TM13744-TM13770	1.97831	0.2288	3.5649
	qSI-chr06-3	13AY	56.41	TM18320-TM18321	2.90239	0.3861	6.4416
	qSI-chr06-4*	13AY	84.81	TM17001-TM14509	2.27766	-0.2178	4.0445
	qSI-chr07-1	14KEL	57.91	TM19691-TM19898	4.44469	0.3392	8.5033
		15ALE	57.91		3.47939	0.2202	5.5898
	qSI-chr07-2*	14KEL	69.01	DPL0852-DPL0757	13.9848	0.6829	28.2748
		15AY	69.01		5.01735	0.3308	9.7109
		15ALE	69.01		9.51844	0.4233	16.9312
		16AY	69.01		7.11931	0.4591	13.3673
		13QZ	69.71		2.54447	0.3227	4.8334
	qSI-chr08-1*	13AY	83.81	TM29546-TM29446	3.36226	0.2664	6.1937
	qSI-chr09-1	13LQ	47.41	TM33547-BNL4028	2.94577	0.2517	5.4476
	qSI-chr10-1	13LQ	11.21	DPL0468	2.44035	0.3041	7.8268
		13AY	13.21		3.11063	0.287	7.5156
		13QZ	13.21		2.74187	0.3088	6.6706
	qSI-chr10-2*	13QZ	55.61	TM36374-TM36487	3.04121	-0.3644	6.4995
		13LQ	56.61		2.18004	-0.2814	4.282
		15ALE	56.61		2.26247	-0.2321	4.459
	qSI-chr11-1*	15ALE	27.11	TM37493-TM37534	2.59436	-0.2157	4.5807
	qSI-chr11-2*	16AY	48.31	TM37826-TM37828	2.3731	0.2409	4.3528
		13AY	48.81		3.31236	0.2641	6.009
		15ALE	48.81		2.81996	0.2491	5.1341
	qSI-chr11-3*	15ALE	74.41	TM37970-TM39953	2.26681	-0.219	5.5174
		16AY	76.41		2.39479	-0.2461	5.6609
	qSI-chr12-1	16AY	7.81	DPL0400-TM42877	3.07809	-0.2415	5.5897
	qSI-chr12-2*	14KEL	34.11	TM42891-TM42874	2.91106	-0.2539	5.3649
	qSI-chr12-3	14KEL	40.11	TM42786-TM42780	4.91757	-0.3314	8.8292
	qSI-chr13-1*	16AY	0.01	HAU1091-TMB1216	2.82213	0.3384	6.0793
	qSI-chr13-2*	15ALE	40.11	TM43247-TM43263	2.92408	0.2316	5.2882
		16AY	40.11		1.87636	0.2286	3.372
	qSI-chr13-3*	15ALE	45.11	TM43301-TM43303	2.68547	0.2384	6.2801
	qSI-chr16-1	13AY	6.41	TM66717-TM66737	3.52278	0.2855	6.9053
		13QZ	6.41		2.11497	0.255	4.2422
		15ALE	6.41		3.58568	0.2484	6.9113
		13LQ	7.21		2.5141	0.2416	4.8104
	qSI-chr16-2	15ALE	15.61	SWU2707-NAU3563	3.15401	0.2511	7.2555
	qSI-chr19-1	14KEL	57.21	TM58556-TM58555	2.3102	-0.2631	5.0526
	qSI-chr17-1*	15AY	16.11	TM53395-TM53398	1.85033	0.1615	3.5786
	qSI-chr20-1	16AY	9.51	TM75181-TM75133	2.37744	-0.2219	4.1653
	qSI-chr20-2	16AY	57.61	CICR0002	2.94794	-0.2577	5.6967
a FL, Fiber length; FS, fibers strength; FM, fiber micronaire; BW, weight; LP, lint percent; SI,seed index.
b 13AY, Anyang in 2013; 13LQ, Linqing in 2013; 13QZ, Quzhou in 2013; 14AY, Anyang in 2014; 14KEL, Kerle in 2014; 14LQ, Linqing in 2014; 15AY, Anyang in 2015; 15ALE, Alaer in 2015; 16AY, Anyang in 2016.
c Positive additive effects indicated that Xinluzao24 alleles increased the phenotypic value, negative additive effects suggested that Lumianyan28 alleles increased the phenotypic value.
d LOD, logarithm of odds
e PV, phenotypic variation.
* Congruent QTL with previous reports.

## Sheet: Table S5
Table S5 The candidate genes were identified by CIM
Trait	Candidate gene
FL	Gh_A05G1347
	Gh_A05G1348
	Gh_A06G1430
	Gh_A06G1431
	Gh_A06G1432
	Gh_A06G1433
	Gh_A06G1434
	Gh_A06G1435
	Gh_A06G1436
	Gh_A06G1437
	Gh_A06G1438
	Gh_A06G1439
	Gh_A06G1440
	Gh_A06G1441
	Gh_A06G1442
	Gh_A06G1443
	Gh_A06G1444
	Gh_A06G1445
	Gh_A06G1446
	Gh_A06G1447
	Gh_A06G1448
	Gh_A06G1449
	Gh_A06G1450
	Gh_A06G1451
	Gh_A06G1452
	Gh_A06G1453
	Gh_A06G1454
	Gh_A06G1455
	Gh_A06G1456
	Gh_A06G1457
	Gh_A06G1458
	Gh_A06G1459
	Gh_A06G1460
	Gh_A06G1461
	Gh_A06G1462
	Gh_A06G1463
	Gh_A06G1464
	Gh_A06G1465
	Gh_A06G1466
	Gh_A06G1467
	Gh_A06G1468
	Gh_A06G1469
	Gh_A06G1470
	Gh_A06G1471
	Gh_A06G1472
	Gh_A06G1473
	Gh_A06G1474
	Gh_A06G1475
	Gh_A06G1476
	Gh_A06G1477
	Gh_A06G1478
	Gh_A06G1479
	Gh_A06G1480
	Gh_A06G1481
	Gh_A06G1482
	Gh_A06G1483
	Gh_A06G1484
	Gh_A06G1485
	Gh_A06G1486
	Gh_A06G1487
	Gh_A06G1488
	Gh_A06G1489
	Gh_A06G1490
	Gh_A06G1491
	Gh_A06G1492
	Gh_A06G1493
	Gh_A06G1494
	Gh_A06G1495
	Gh_A06G1496
	Gh_A06G1497
	Gh_A06G1498
	Gh_A06G1499
	Gh_A06G1500
	Gh_A06G1501
	Gh_A06G1502
	Gh_A06G1503
	Gh_A06G1504
	Gh_A06G1505
	Gh_A06G1506
	Gh_A06G1507
	Gh_A06G1508
	Gh_A06G1509
	Gh_A06G1510
	Gh_A06G1511
	Gh_A06G1512
	Gh_A06G1513
	Gh_A06G1514
	Gh_A06G1515
	Gh_A06G1516
	Gh_A06G1517
	Gh_A06G1518
	Gh_A06G1519
	Gh_A06G1520
	Gh_A06G1521
	Gh_A06G1522
	Gh_A06G1523
	Gh_A06G1524
	Gh_A06G1525
	Gh_A06G1526
	Gh_A06G1527
	Gh_A06G1528
	Gh_A06G1529
	Gh_A06G1530
	Gh_A06G1531
	Gh_A06G1532
	Gh_A06G1533
	Gh_A06G1534
	Gh_A06G1535
	Gh_A06G1536
	Gh_A06G1537
	Gh_A06G1538
	Gh_A06G1539
	Gh_A06G1540
	Gh_A06G1541
	Gh_A06G1542
	Gh_A06G1543
	Gh_A06G1544
	Gh_A06G1545
	Gh_A06G1546
	Gh_A06G1547
	Gh_A06G1548
	Gh_A06G1549
	Gh_A06G1550
	Gh_A06G1551
	Gh_A06G1552
	Gh_A06G1553
	Gh_A06G1554
	Gh_A06G1555
	Gh_A06G1556
	Gh_A06G1557
	Gh_A06G1558
	Gh_A06G1559
	Gh_A06G1560
	Gh_A06G1561
	Gh_A06G1562
	Gh_A06G1563
	Gh_A06G1564
	Gh_A06G1565
	Gh_A06G1566
	Gh_A06G1567
	Gh_A06G1568
	Gh_A06G1569
	Gh_A06G1570
	Gh_A11G2918
	Gh_A11G2919
	Gh_A11G2920
	Gh_A11G2921
	Gh_A11G2922
	Gh_A11G2923
	Gh_A11G2924
	Gh_A11G2925
	Gh_A11G2926
	Gh_A11G2927
	Gh_A11G2928
	Gh_A11G2929
	Gh_A11G2930
	Gh_A11G2931
	Gh_A11G2932
	Gh_D03G0235
	Gh_D03G0236
	Gh_D03G0237
	Gh_D03G0238
	Gh_D03G0239
	Gh_D03G0240
	Gh_D03G0241
	Gh_D03G0242
	Gh_D03G0243
	Gh_D03G0244
	Gh_D03G0245
	Gh_D03G0246
	Gh_D03G0247
	Gh_D03G0248
	Gh_D03G0249
	Gh_D03G0250
	Gh_D03G0251
	Gh_D03G0252
	Gh_D03G0253
	Gh_D03G0254
	Gh_D03G0255
	Gh_D03G0256
	Gh_D03G0257
	Gh_D03G0258
	Gh_D03G0259
	Gh_D03G0260
	Gh_D03G0261
	Gh_D03G0262
	Gh_D03G0263
	Gh_D03G0264
	Gh_D03G0265
	Gh_D03G0266
	Gh_D03G0267
	Gh_D03G0268
	Gh_D03G0269
	Gh_D03G0270
	Gh_D03G0271
	Gh_D03G0272
	Gh_D03G0273
	Gh_D03G0274
	Gh_D03G0275
	Gh_D03G0276
	Gh_D03G0277
	Gh_D03G0278
	Gh_D03G0279
	Gh_D03G0280
	Gh_D03G0281
	Gh_D03G0282
	Gh_D03G0283
	Gh_D03G0284
	Gh_D03G0285
	Gh_D03G0286
	Gh_D03G0287
	Gh_D03G0288
	Gh_D03G0289
	Gh_D03G0290
	Gh_D03G0291
	Gh_D03G0292
	Gh_D03G0293
	Gh_D03G0294
	Gh_D03G0295
	Gh_D03G0296
	Gh_D03G0297
	Gh_D03G0298
	Gh_D03G0299
	Gh_D03G0300
	Gh_D03G0301
	Gh_D03G0302
	Gh_D03G0303
	Gh_D03G0304
	Gh_D03G0305
	Gh_D03G0306
	Gh_D03G0307
	Gh_D03G0308
	Gh_D03G0309
	Gh_D03G0310
	Gh_D03G0311
	Gh_D03G0312
	Gh_D03G0313
	Gh_D03G0314
	Gh_D03G0315
	Gh_D03G0316
	Gh_D03G0317
	Gh_D03G0318
	Gh_D03G0319
	Gh_D03G0320
	Gh_D03G0321
	Gh_D03G0322
	Gh_D05G0971
	Gh_D05G0972
	Gh_D05G0973
	Gh_D05G0974
	Gh_D05G0975
	Gh_D05G0976
	Gh_D05G0977
	Gh_D05G0978
	Gh_D05G0979
	Gh_D05G0980
	Gh_D05G0981
	Gh_D05G0982
	Gh_D05G0983
	Gh_D05G0984
	Gh_D05G0985
	Gh_D05G0986
	Gh_D05G0987
	Gh_D05G0988
	Gh_D05G0989
	Gh_D05G0990
	Gh_D05G0991
	Gh_D05G0992
	Gh_D05G0993
	Gh_D05G0994
	Gh_D05G0995
	Gh_D05G0996
	Gh_D05G0997
	Gh_D05G0998
	Gh_D05G0999
	Gh_D05G1000
	Gh_D05G1001
	Gh_D05G1002
	Gh_D05G1003
	Gh_D05G1004
	Gh_D05G1005
	Gh_D05G1006
	Gh_D05G1007
	Gh_D05G1008
	Gh_D05G1009
	Gh_D05G1010
	Gh_D05G1011
	Gh_D05G1012
	Gh_D05G1013
	Gh_D05G1014
	Gh_D05G1015
	Gh_D05G1016
	Gh_D05G1017
	Gh_D05G1018
	Gh_D05G1019
	Gh_D05G1020
	Gh_D05G1021
	Gh_D05G1022
	Gh_D05G1023
	Gh_D05G1024
	Gh_D05G1025
	Gh_D05G1026
	Gh_D05G1027
	Gh_D05G1028
	Gh_D05G1029
	Gh_D05G1030
	Gh_D05G1031
	Gh_D05G1032
	Gh_D05G1033
	Gh_D05G1034
	Gh_D05G1035
	Gh_D07G1957
	Gh_D07G1958
	Gh_D07G1959
	Gh_D07G1960
	Gh_D07G1961
	Gh_D07G1962
	Gh_D07G1963
	Gh_D07G1964
	Gh_D07G1965
	Gh_D07G1966
	Gh_D07G1967
	Gh_D07G1968
	Gh_D07G1969
	Gh_D07G1970
	Gh_D07G1971
	Gh_D07G1972
	Gh_D07G1973
	Gh_D07G1974
	Gh_D07G1975
	Gh_D07G1976
	Gh_D07G1977
	Gh_D07G1978
	Gh_D07G1979
	Gh_D07G1980
	Gh_D07G1981
	Gh_D07G1982
	Gh_D07G1983
	Gh_D07G1984
	Gh_D07G1985
	Gh_D07G1986
	Gh_D07G1987
	Gh_D07G1988
	Gh_D07G1989
	Gh_D07G1990
	Gh_D07G1991
	Gh_D07G1992
	Gh_D07G1993
	Gh_D07G1994
	Gh_D07G1995
	Gh_D07G1996
	Gh_D07G1997
	Gh_D07G1998
	Gh_D07G1999
	Gh_D07G2000
	Gh_D07G2001
	Gh_D07G2002
	Gh_D07G2003
	Gh_D07G2004
	Gh_D07G2005
	Gh_D07G2006
	Gh_D07G2007
	Gh_D07G2008
	Gh_D07G2009
	Gh_D07G2010
	Gh_D07G2011
	Gh_D07G2012
	Gh_D07G2013
	Gh_D07G2014
	Gh_D07G2015
	Gh_D07G2016
	Gh_D07G2017
	Gh_D07G2018
	Gh_D07G2019
	Gh_D07G2020
	Gh_D07G2021
	Gh_D07G2022
	Gh_D07G2023
	Gh_D07G2024
	Gh_D07G2025
	Gh_D07G2026
	Gh_D07G2027
	Gh_D07G2028
	Gh_D07G2029
	Gh_D07G2030
	Gh_D07G2031
	Gh_D07G2032
	Gh_D07G2033
	Gh_D07G2034
	Gh_D07G2035
	Gh_D07G2036
	Gh_D07G2037
	Gh_D07G2038
	Gh_D07G2039
	Gh_D07G2040
	Gh_D07G2041
	Gh_D07G2042
	Gh_D07G2043
	Gh_D07G2044
	Gh_D07G2045
	Gh_D07G2046
	Gh_D07G2047
	Gh_D07G2048
	Gh_D07G2049
	Gh_D07G2050
	Gh_D07G2051
	Gh_D07G2052
	Gh_D07G2053
	Gh_D07G2054
	Gh_D07G2055
	Gh_D07G2056
	Gh_D07G2057
	Gh_D07G2058
	Gh_D07G2059
	Gh_D07G2060
	Gh_D07G2061
	Gh_D07G2062
	Gh_D07G2063
	Gh_D07G2064
	Gh_D07G2065
	Gh_D07G2066
	Gh_D07G2067
	Gh_D07G2068
	Gh_D07G2069
	Gh_D07G2070
	Gh_D07G2071
	Gh_D07G2072
	Gh_D07G2073
	Gh_D07G2074
	Gh_D07G2075
	Gh_D07G2076
	Gh_D07G2077
	Gh_D07G2078
	Gh_D07G2079
	Gh_D07G2080
	Gh_D07G2081
	Gh_D07G2082
	Gh_D07G2083
	Gh_D07G2084
	Gh_D07G2085
	Gh_D07G2086
	Gh_D07G2087
	Gh_D07G2088
	Gh_D07G2089
	Gh_D07G2090
	Gh_D07G2091
	Gh_D07G2092
	Gh_D07G2093
	Gh_D07G2094
	Gh_D07G2095
	Gh_D07G2096
	Gh_D07G2097
	Gh_D07G2098
	Gh_D07G2099
	Gh_D07G2100
	Gh_D07G2101
	Gh_D07G2102
	Gh_D07G2103
	Gh_D07G2104
	Gh_D07G2105
	Gh_D07G2106
	Gh_D07G2107
	Gh_D07G2108
	Gh_D07G2109
	Gh_D07G2110
	Gh_D07G2111
	Gh_D07G2112
	Gh_D07G2113
	Gh_D07G2114
	Gh_D07G2115
	Gh_D07G2116
	Gh_D07G2117
	Gh_D07G2118
	Gh_D07G2119
	Gh_D07G2120
	Gh_D07G2121
	Gh_D07G2122
	Gh_D07G2123
	Gh_D07G2124
	Gh_D07G2125
	Gh_D07G2126
	Gh_D07G2127
	Gh_D07G2128
	Gh_D07G2129
	Gh_D07G2130
	Gh_D07G2131
	Gh_D07G2132
	Gh_D07G2133
	Gh_D07G2134
	Gh_D07G2135
	Gh_D07G2136
	Gh_D07G2137
	Gh_D07G2138
	Gh_D07G2139
	Gh_D07G2140
	Gh_D07G2141
	Gh_D07G2142
	Gh_D07G2143
	Gh_D07G2144
	Gh_D07G2145
	Gh_D07G2146
	Gh_D07G2147
	Gh_D07G2148
	Gh_D07G2149
	Gh_D07G2150
	Gh_D07G2151
	Gh_D07G2152
	Gh_D07G2153
	Gh_D07G2154
	Gh_D07G2155
	Gh_D07G2156
	Gh_D07G2157
	Gh_D07G2158
	Gh_D07G2159
	Gh_D07G2160
	Gh_D07G2161
	Gh_D07G2162
	Gh_D07G2163
	Gh_D07G2164
	Gh_D07G2165
	Gh_D07G2166
	Gh_D07G2167
	Gh_D07G2168
	Gh_D07G2169
	Gh_D07G2170
	Gh_D07G2171
	Gh_D07G2172
	Gh_D07G2173
	Gh_D07G2174
	Gh_D07G2175
	Gh_D07G2176
	Gh_D07G2177
	Gh_D07G2178
	Gh_D07G2179
	Gh_D07G2180
	Gh_D07G2181
	Gh_D07G2182
	Gh_D07G2183
	Gh_D07G2184
	Gh_D07G2185
	Gh_D07G2186
	Gh_D07G2187
	Gh_D07G2188
	Gh_D07G2189
	Gh_D07G2190
	Gh_D07G2191
	Gh_D07G2192
	Gh_D07G2193
	Gh_D07G2194
	Gh_D07G2195
	Gh_D07G2196
	Gh_D07G2197
	Gh_D07G2198
	Gh_D07G2199
	Gh_D07G2200
	Gh_D07G2201
	Gh_D07G2202
	Gh_D07G2203
	Gh_D07G2204
	Gh_D07G2205
	Gh_D07G2206
	Gh_D07G2207
	Gh_D07G2208
	Gh_D07G2209
	Gh_D07G2210
	Gh_D07G2211
	Gh_D07G2212
	Gh_D07G2213
	Gh_D07G2214
	Gh_D07G2215
	Gh_D07G2216
	Gh_D07G2217
	Gh_D07G2218
	Gh_D07G2219
	Gh_D07G2220
	Gh_D07G2221
	Gh_D07G2222
	Gh_D07G2223
	Gh_D07G2224
	Gh_D07G2225
	Gh_D07G2226
	Gh_D07G2227
	Gh_D07G2228
	Gh_D07G2229
	Gh_D07G2230
	Gh_D07G2231
	Gh_D07G2232
	Gh_D07G2233
	Gh_D07G2234
	Gh_D07G2235
	Gh_D07G2236
	Gh_D07G2237
	Gh_D07G2238
	Gh_D07G2239
	Gh_D07G2240
	Gh_D07G2241
	Gh_D07G2242
	Gh_D07G2243
	Gh_D07G2244
	Gh_D07G2245
	Gh_D07G2246
	Gh_D07G2247
	Gh_D07G2248
	Gh_D07G2249
	Gh_D07G2250
	Gh_D07G2251
	Gh_D07G2252
	Gh_D07G2253
	Gh_D07G2254
	Gh_D07G2255
	Gh_D07G2256
	Gh_D07G2257
	Gh_D07G2258
	Gh_D07G2259
	Gh_D07G2260
	Gh_D07G2261
	Gh_D07G2262
	Gh_D07G2263
	Gh_D07G2264
	Gh_D07G2265
	Gh_D12G0027
FS	Gh_A01G0480
	Gh_A01G0481
	Gh_A01G0482
	Gh_A01G0483
	Gh_A01G0484
	Gh_A01G0485
	Gh_A01G0486
	Gh_A01G0487
	Gh_A01G0488
	Gh_A01G0489
	Gh_A01G0490
	Gh_A01G0491
	Gh_A01G0492
	Gh_A01G0493
	Gh_A01G0494
	Gh_A01G0495
	Gh_A01G0496
	Gh_A01G0497
	Gh_A01G0498
	Gh_A01G0499
	Gh_A07G1156
	Gh_A07G1157
	Gh_A07G1158
	Gh_A07G1159
	Gh_A07G1744
	Gh_A07G1745
	Gh_A07G1746
	Gh_A07G1747
	Gh_A07G1748
	Gh_A07G1749
	Gh_A07G1750
	Gh_A07G1751
	Gh_A11G1441
	Gh_A11G1502
	Gh_A11G1503
	Gh_A11G1504
	Gh_A11G1505
	Gh_A11G1506
	Gh_A11G1507
	Gh_A11G1508
	Gh_A11G1509
	Gh_A11G1510
	Gh_A11G1511
	Gh_A11G1512
	Gh_A11G1513
	Gh_A11G1514
	Gh_A11G1515
	Gh_A11G1516
	Gh_A11G1517
	Gh_A11G1518
	Gh_A11G1519
	Gh_A11G1520
	Gh_A11G1521
	Gh_A11G1522
	Gh_A11G1523
	Gh_A11G1524
	Gh_A11G1525
	Gh_A11G1526
	Gh_A11G1527
	Gh_A11G1528
	Gh_A11G1529
	Gh_A11G1530
	Gh_A13G0187
	Gh_D07G1957
	Gh_D07G1958
	Gh_D07G1959
	Gh_D07G1960
	Gh_D07G1961
	Gh_D07G1962
	Gh_D07G1963
	Gh_D07G1964
	Gh_D07G1965
	Gh_D07G1966
	Gh_D07G1967
	Gh_D07G1968
	Gh_D07G1969
	Gh_D07G1970
	Gh_D07G1971
	Gh_D07G1972
	Gh_D07G1973
	Gh_D07G1974
	Gh_D07G1975
	Gh_D07G1976
	Gh_D07G1977
	Gh_D07G1978
	Gh_D07G1979
	Gh_D07G1980
	Gh_D07G1981
	Gh_D07G1982
	Gh_D07G1983
	Gh_D07G1984
	Gh_D07G1985
	Gh_D07G1986
	Gh_D07G1987
	Gh_D07G1988
	Gh_D07G1989
	Gh_D07G1990
	Gh_D07G1991
	Gh_D07G1992
	Gh_D07G1993
	Gh_D07G1994
	Gh_D07G1995
	Gh_D07G1996
	Gh_D07G1997
	Gh_D07G1998
	Gh_D07G1999
	Gh_D07G2000
	Gh_D07G2001
	Gh_D07G2002
	Gh_D07G2003
	Gh_D07G2004
	Gh_D07G2005
	Gh_D07G2006
	Gh_D07G2007
	Gh_D07G2008
	Gh_D07G2009
	Gh_D07G2010
	Gh_D07G2011
	Gh_D07G2012
	Gh_D07G2013
	Gh_D07G2014
	Gh_D07G2015
	Gh_D07G2016
	Gh_D07G2017
	Gh_D07G2018
	Gh_D07G2019
	Gh_D07G2020
	Gh_D07G2021
	Gh_D07G2022
	Gh_D07G2023
	Gh_D07G2024
	Gh_D07G2025
	Gh_D07G2026
	Gh_D07G2027
	Gh_D07G2028
	Gh_D07G2029
	Gh_D07G2030
	Gh_D07G2031
	Gh_D07G2032
	Gh_D07G2033
	Gh_D07G2034
	Gh_D07G2035
	Gh_D07G2036
	Gh_D07G2037
	Gh_D07G2038
	Gh_D07G2039
	Gh_D07G2040
	Gh_D07G2041
	Gh_D07G2042
	Gh_D07G2043
	Gh_D07G2044
	Gh_D07G2045
	Gh_D07G2046
	Gh_D07G2047
	Gh_D07G2048
	Gh_D07G2049
	Gh_D07G2050
	Gh_D07G2051
	Gh_D07G2052
	Gh_D07G2053
	Gh_D07G2054
	Gh_D07G2055
	Gh_D07G2056
	Gh_D07G2057
	Gh_D07G2058
	Gh_D07G2059
	Gh_D07G2060
	Gh_D07G2061
	Gh_D07G2062
	Gh_D07G2063
	Gh_D07G2064
	Gh_D07G2065
	Gh_D07G2066
	Gh_D07G2067
	Gh_D07G2068
	Gh_D07G2069
	Gh_D07G2070
	Gh_D07G2071
	Gh_D07G2072
	Gh_D07G2073
	Gh_D07G2074
	Gh_D07G2075
	Gh_D07G2076
	Gh_D07G2077
	Gh_D07G2078
	Gh_D07G2079
	Gh_D07G2080
	Gh_D07G2081
	Gh_D07G2082
	Gh_D07G2083
	Gh_D07G2084
	Gh_D07G2085
	Gh_D07G2086
	Gh_D07G2087
	Gh_D07G2088
	Gh_D07G2089
	Gh_D07G2090
	Gh_D07G2091
	Gh_D07G2092
	Gh_D07G2093
	Gh_D07G2094
	Gh_D07G2095
	Gh_D07G2096
	Gh_D07G2097
	Gh_D07G2098
	Gh_D07G2099
	Gh_D07G2100
	Gh_D07G2101
	Gh_D07G2102
	Gh_D07G2103
	Gh_D07G2104
	Gh_D07G2105
	Gh_D07G2106
	Gh_D07G2107
	Gh_D07G2108
	Gh_D07G2109
	Gh_D07G2110
	Gh_D07G2111
	Gh_D07G2112
	Gh_D07G2113
	Gh_D07G2114
	Gh_D07G2115
	Gh_D07G2116
	Gh_D07G2117
	Gh_D07G2118
	Gh_D07G2119
	Gh_D07G2120
	Gh_D07G2121
	Gh_D07G2122
	Gh_D07G2123
	Gh_D07G2124
	Gh_D07G2125
	Gh_D07G2126
	Gh_D07G2127
	Gh_D07G2128
	Gh_D07G2129
	Gh_D07G2130
	Gh_D07G2131
	Gh_D07G2132
	Gh_D07G2133
	Gh_D07G2134
	Gh_D07G2135
	Gh_D07G2136
	Gh_D07G2137
	Gh_D07G2138
	Gh_D07G2139
	Gh_D07G2140
	Gh_D07G2141
	Gh_D07G2142
	Gh_D07G2143
	Gh_D07G2144
	Gh_D07G2145
	Gh_D07G2146
	Gh_D07G2147
	Gh_D07G2148
	Gh_D07G2149
	Gh_D07G2150
	Gh_D07G2151
	Gh_D07G2152
	Gh_D07G2153
	Gh_D07G2154
	Gh_D07G2155
	Gh_D07G2156
	Gh_D07G2157
	Gh_D07G2158
	Gh_D07G2159
	Gh_D07G2160
	Gh_D07G2161
	Gh_D07G2162
	Gh_D07G2163
	Gh_D07G2164
	Gh_D07G2165
	Gh_D07G2166
	Gh_D07G2167
	Gh_D07G2168
	Gh_D07G2169
	Gh_D07G2170
	Gh_D07G2171
	Gh_D07G2172
	Gh_D07G2173
	Gh_D07G2174
	Gh_D07G2175
	Gh_D07G2176
	Gh_D07G2177
	Gh_D07G2178
	Gh_D07G2179
	Gh_D07G2180
	Gh_D07G2181
	Gh_D07G2182
	Gh_D07G2183
	Gh_D07G2184
	Gh_D07G2185
	Gh_D07G2186
	Gh_D07G2187
	Gh_D07G2188
	Gh_D07G2189
	Gh_D07G2190
	Gh_D07G2191
	Gh_D07G2192
	Gh_D07G2193
	Gh_D07G2194
	Gh_D07G2195
	Gh_D07G2196
	Gh_D07G2197
	Gh_D07G2198
	Gh_D07G2199
	Gh_D07G2200
	Gh_D07G2201
	Gh_D07G2202
	Gh_D07G2203
	Gh_D07G2204
	Gh_D07G2205
	Gh_D07G2206
	Gh_D07G2207
	Gh_D07G2208
	Gh_D07G2209
	Gh_D07G2210
	Gh_D07G2211
	Gh_D07G2212
	Gh_D07G2213
	Gh_D07G2214
	Gh_D07G2215
	Gh_D07G2216
	Gh_D07G2217
	Gh_D07G2218
	Gh_D07G2219
	Gh_D07G2220
	Gh_D07G2221
	Gh_D07G2222
	Gh_D07G2223
	Gh_D07G2224
	Gh_D07G2225
	Gh_D07G2226
	Gh_D07G2227
	Gh_D07G2228
	Gh_D07G2229
	Gh_D07G2230
	Gh_D07G2231
	Gh_D07G2232
	Gh_D07G2233
	Gh_D07G2234
	Gh_D07G2235
	Gh_D07G2236
	Gh_D07G2237
	Gh_D07G2238
	Gh_D07G2239
	Gh_D07G2240
	Gh_D07G2241
	Gh_D07G2242
	Gh_D07G2243
	Gh_D07G2244
	Gh_D07G2245
	Gh_D07G2246
	Gh_D07G2247
	Gh_D07G2248
	Gh_D07G2249
	Gh_D07G2250
	Gh_D07G2251
	Gh_D07G2252
	Gh_D07G2253
	Gh_D07G2254
	Gh_D07G2255
	Gh_D07G2256
	Gh_D07G2257
	Gh_D07G2258
	Gh_D07G2259
	Gh_D07G2260
	Gh_D07G2261
	Gh_D07G2262
	Gh_D07G2263
	Gh_D07G2264
	Gh_D07G2265
	Gh_D07G2266
	Gh_D07G2267
	Gh_D07G2268
	Gh_D07G2269
	Gh_D07G2270
	Gh_D07G2271
	Gh_D07G2272
	Gh_D07G2273
	Gh_D07G2274
	Gh_D07G2275
	Gh_D07G2276
	Gh_D07G2277
	Gh_D07G2278
	Gh_D07G2279
	Gh_D07G2280
	Gh_D07G2281
	Gh_D07G2282
	Gh_D07G2283
	Gh_D07G2284
	Gh_D07G2285
	Gh_D07G2286
	Gh_D07G2287
	Gh_D07G2288
	Gh_D07G2289
	Gh_D07G2290
	Gh_D07G2291
	Gh_D07G2292
	Gh_D07G2293
	Gh_D07G2294
	Gh_D07G2295
	Gh_D07G2296
	Gh_D07G2297
	Gh_D07G2298
	Gh_D08G0442
	Gh_D08G0443
	Gh_D08G0444
	Gh_D08G0445
	Gh_D08G0446
	Gh_D08G0447
	Gh_D10G0193
	Gh_D10G0194
	Gh_D10G0195
	Gh_D10G0196
	Gh_D10G0197
	Gh_D10G0198
	Gh_D10G0199
	Gh_D10G2254
	Gh_D10G2255
	Gh_D10G2256
	Gh_D10G2257
	Gh_D10G2258
	Gh_D10G2259
	Gh_D10G2260
	Gh_D10G2261
FM	Gh_A01G1667
	Gh_A01G1668
	Gh_A03G0960
	Gh_A03G0961
	Gh_A03G0962
	Gh_A03G0963
	Gh_A03G0964
	Gh_A03G0965
	Gh_A03G0966
	Gh_A03G0967
	Gh_A03G0968
	Gh_A03G0969
	Gh_A03G0970
	Gh_A03G0971
	Gh_A03G0972
	Gh_A03G0973
	Gh_A03G0974
	Gh_A03G0975
	Gh_A03G0976
	Gh_A03G0977
	Gh_A03G0978
	Gh_A03G0979
	Gh_A03G0980
	Gh_A03G0981
	Gh_A03G0982
	Gh_A03G0983
	Gh_A03G0984
	Gh_A03G0985
	Gh_A03G0986
	Gh_A03G0987
	Gh_A03G0988
	Gh_A03G0989
	Gh_A03G0990
	Gh_A03G0991
	Gh_A03G0992
	Gh_A03G0993
	Gh_A03G0994
	Gh_A03G0995
	Gh_A03G0996
	Gh_A03G0997
	Gh_A03G0998
	Gh_A03G0999
	Gh_A03G1000
	Gh_A03G1001
	Gh_A03G1002
	Gh_A03G1003
	Gh_A03G1004
	Gh_A03G1005
	Gh_A03G1006
	Gh_A03G1007
	Gh_A03G1008
	Gh_A03G1009
	Gh_A03G1010
	Gh_A03G1011
	Gh_A03G1012
	Gh_A03G1013
	Gh_A03G1014
	Gh_A03G1015
	Gh_A03G1016
	Gh_A03G1017
	Gh_A03G1018
	Gh_A03G1019
	Gh_A03G1020
	Gh_A03G1021
	Gh_A03G1022
	Gh_A03G1023
	Gh_A03G1024
	Gh_A03G1025
	Gh_A03G1026
	Gh_A03G1027
	Gh_A03G1028
	Gh_A03G1029
	Gh_A03G1030
	Gh_A03G1031
	Gh_A03G1032
	Gh_A03G1033
	Gh_A03G1034
	Gh_A03G1035
	Gh_A03G1036
	Gh_A03G1037
	Gh_A03G1038
	Gh_A03G1039
	Gh_A03G1040
	Gh_A03G1041
	Gh_A03G1042
	Gh_A03G1043
	Gh_A03G1044
	Gh_A03G1045
	Gh_A03G1046
	Gh_A03G1047
	Gh_A03G1048
	Gh_A03G1049
	Gh_A03G1050
	Gh_A03G1051
	Gh_A03G1052
	Gh_A03G1053
	Gh_A03G1054
	Gh_A03G1055
	Gh_A03G1056
	Gh_A03G1057
	Gh_A03G1058
	Gh_A03G1059
	Gh_A03G1060
	Gh_A03G1061
	Gh_A03G1062
	Gh_A03G1063
	Gh_A03G1064
	Gh_A03G1065
	Gh_A03G1066
	Gh_A03G1067
	Gh_A03G1068
	Gh_A03G1069
	Gh_A03G1070
	Gh_A03G1071
	Gh_A03G1072
	Gh_A03G1073
	Gh_A03G1074
	Gh_A03G1075
	Gh_A03G1076
	Gh_A03G1077
	Gh_A03G1078
	Gh_A03G1079
	Gh_A03G1080
	Gh_A03G1081
	Gh_A03G1082
	Gh_A03G1083
	Gh_A03G1084
	Gh_A05G1661
	Gh_A05G1662
	Gh_A05G1663
	Gh_A05G1664
	Gh_A05G1665
	Gh_A05G1666
	Gh_A07G1744
	Gh_A07G1745
	Gh_A07G1746
	Gh_A07G1747
	Gh_A07G1748
	Gh_A07G1749
	Gh_A07G1750
	Gh_A07G1751
	Gh_A10G0006
	Gh_A10G0007
	Gh_A10G0008
	Gh_A10G0009
	Gh_A10G0010
	Gh_A10G0011
	Gh_A10G0012
	Gh_A10G0013
	Gh_A10G0014
	Gh_A10G0015
	Gh_A10G0016
	Gh_A10G0017
	Gh_A10G0018
	Gh_A10G0019
	Gh_A10G0020
	Gh_A10G0021
	Gh_A10G0022
	Gh_A10G0023
	Gh_A10G0024
	Gh_A10G0025
	Gh_A10G0026
	Gh_A10G0027
	Gh_A10G0028
	Gh_A10G0029
	Gh_A10G0030
	Gh_A10G0031
	Gh_A10G0032
	Gh_A10G0033
	Gh_A10G0034
	Gh_A10G0035
	Gh_A10G0036
	Gh_A10G0037
	Gh_A10G0038
	Gh_A10G0039
	Gh_A10G0040
	Gh_A10G0041
	Gh_A10G0042
	Gh_A10G0043
	Gh_A10G0044
	Gh_A10G0045
	Gh_A10G0046
	Gh_A10G0047
	Gh_A10G0048
	Gh_A10G0049
	Gh_A10G0050
	Gh_A10G0051
	Gh_A10G0052
	Gh_A10G0053
	Gh_A10G0054
	Gh_A10G0055
	Gh_A10G0056
	Gh_A10G0057
	Gh_A10G0058
	Gh_A10G0059
	Gh_A10G0060
	Gh_A10G0061
	Gh_A10G0062
	Gh_A10G0063
	Gh_A10G0064
	Gh_A10G0065
	Gh_A10G0066
	Gh_A10G0067
	Gh_A10G0068
	Gh_A10G0069
	Gh_A10G0070
	Gh_A10G0071
	Gh_A10G0072
	Gh_A10G0073
	Gh_A10G0074
	Gh_A10G0075
	Gh_A10G0076
	Gh_A10G0077
	Gh_A10G0078
	Gh_A10G0079
	Gh_A10G0080
	Gh_A10G0081
	Gh_A10G0082
	Gh_A10G0083
	Gh_A10G0084
	Gh_A10G0085
	Gh_A10G0086
	Gh_A10G0087
	Gh_A10G0088
	Gh_A10G0089
	Gh_A10G0090
	Gh_A10G0091
	Gh_A10G0092
	Gh_A10G0093
	Gh_A10G0094
	Gh_A10G0095
	Gh_A10G0096
	Gh_A10G0097
	Gh_A10G0098
	Gh_A10G0099
	Gh_A10G0100
	Gh_A10G0101
	Gh_A10G0102
	Gh_A10G0103
	Gh_A10G0104
	Gh_A10G0105
	Gh_A11G2564
	Gh_A11G2565
	Gh_A11G2566
	Gh_A11G2567
	Gh_A11G2568
	Gh_A11G2569
	Gh_A11G2570
	Gh_A11G2571
	Gh_A13G0187
	Gh_A13G0188
	Gh_A13G0189
	Gh_A13G0190
	Gh_A13G0191
	Gh_A13G0192
	Gh_A13G0193
	Gh_A13G0194
	Gh_A13G0195
	Gh_A13G0196
	Gh_A13G0197
	Gh_A13G0198
	Gh_A13G0199
	Gh_A13G0200
	Gh_A13G0201
	Gh_D01G1970
	Gh_D01G1971
	Gh_D01G1972
	Gh_D01G1973
	Gh_D01G1974
	Gh_D02G0053
	Gh_D02G0054
	Gh_D02G0055
	Gh_D02G0056
	Gh_D02G0057
	Gh_D02G0058
	Gh_D02G0059
	Gh_D02G0060
	Gh_D02G0061
	Gh_D02G0062
	Gh_D02G0063
	Gh_D02G0064
	Gh_D02G0065
	Gh_D02G1416
	Gh_D05G0168
	Gh_D05G0169
	Gh_D05G0170
	Gh_D05G0171
	Gh_D05G0172
	Gh_D05G0173
	Gh_D05G0174
	Gh_D05G0175
	Gh_D05G0176
	Gh_D05G0177
	Gh_D05G0178
	Gh_D05G0179
	Gh_D05G0180
	Gh_D05G0181
	Gh_D05G0182
	Gh_D05G0183
	Gh_D05G0184
	Gh_D05G0185
	Gh_D05G0186
	Gh_D05G0187
	Gh_D05G0188
	Gh_D05G0189
	Gh_D05G0190
	Gh_D05G0191
	Gh_D05G0192
	Gh_D05G0193
	Gh_D05G0194
	Gh_D05G0195
	Gh_D05G0196
	Gh_D05G0197
	Gh_D05G0198
	Gh_D05G0199
	Gh_D05G0200
	Gh_D05G0201
	Gh_D05G0202
	Gh_D05G0203
	Gh_D05G0204
	Gh_D05G0205
	Gh_D05G0206
	Gh_D05G0207
	Gh_D05G0208
	Gh_D05G0209
	Gh_D05G0210
	Gh_D05G0211
	Gh_D05G0212
	Gh_D05G0213
	Gh_D05G0214
	Gh_D05G0215
	Gh_D05G0216
	Gh_D05G0217
	Gh_D05G0218
	Gh_D05G0219
	Gh_D05G0220
	Gh_D05G0221
	Gh_D05G0222
	Gh_D05G0223
	Gh_D05G0224
	Gh_D05G0225
	Gh_D05G0226
	Gh_D05G0227
	Gh_D05G0228
	Gh_D05G0229
	Gh_D05G0230
	Gh_D05G0231
	Gh_D05G0232
	Gh_D05G0233
	Gh_D05G0234
	Gh_D05G0235
	Gh_D05G0236
	Gh_D05G0237
	Gh_D05G0238
	Gh_D05G0239
	Gh_D05G0240
	Gh_D05G0241
	Gh_D05G0242
	Gh_D05G0243
	Gh_D05G0244
	Gh_D05G0245
	Gh_D05G0246
	Gh_D05G0247
	Gh_D05G0248
	Gh_D05G0249
	Gh_D05G0250
	Gh_D05G0251
	Gh_D05G0252
	Gh_D05G0253
	Gh_D05G0254
	Gh_D05G0255
	Gh_D05G0256
	Gh_D05G0257
	Gh_D05G0258
	Gh_D05G0259
	Gh_D05G0260
	Gh_D05G0261
	Gh_D05G0262
	Gh_D05G0263
	Gh_D05G0264
	Gh_D05G0265
	Gh_D05G0266
	Gh_D05G0267
	Gh_D05G0268
	Gh_D05G0269
	Gh_D05G0270
	Gh_D05G0271
	Gh_D05G0272
	Gh_D05G0273
	Gh_D05G0274
	Gh_D05G0275
	Gh_D05G0276
	Gh_D05G0277
	Gh_D05G0278
	Gh_D05G0279
	Gh_D05G0280
	Gh_D05G0281
	Gh_D05G0282
	Gh_D05G0283
	Gh_D05G0284
	Gh_D05G0285
	Gh_D05G0286
	Gh_D05G0287
	Gh_D05G0288
	Gh_D05G0289
	Gh_D05G0290
	Gh_D05G0291
	Gh_D05G0292
	Gh_D05G0293
	Gh_D05G0294
	Gh_D05G0295
	Gh_D05G0296
	Gh_D05G0297
	Gh_D05G0298
	Gh_D05G0299
	Gh_D05G0300
	Gh_D05G0301
	Gh_D05G0302
	Gh_D05G0303
	Gh_D05G0304
	Gh_D05G0305
	Gh_D05G0306
	Gh_D05G0307
	Gh_D05G0308
	Gh_D05G0309
	Gh_D05G0310
	Gh_D05G0311
	Gh_D05G0312
	Gh_D05G0313
	Gh_D05G0314
	Gh_D05G0315
	Gh_D05G0316
	Gh_D05G0317
	Gh_D05G0318
	Gh_D05G0319
	Gh_D05G0320
	Gh_D05G0321
	Gh_D05G0322
	Gh_D05G0323
	Gh_D05G0324
	Gh_D05G0325
	Gh_D05G0326
	Gh_D05G0327
	Gh_D05G0328
	Gh_D05G0971
	Gh_D05G0972
	Gh_D05G0973
	Gh_D05G0974
	Gh_D08G0430
	Gh_D08G0431
	Gh_D08G0432
	Gh_D08G0433
	Gh_D08G0434
	Gh_D08G0435
	Gh_D08G0436
	Gh_D08G0437
	Gh_D08G0438
	Gh_D08G0439
	Gh_D08G0440
	Gh_D08G0441
	Gh_D08G0442
	Gh_D08G0443
	Gh_D08G0444
	Gh_D08G0445
	Gh_D08G0446
	Gh_D08G0447
	Gh_D10G2148
	Gh_D10G2149
	Gh_D10G2150
	Gh_D10G2151
	Gh_D10G2152
	Gh_D10G2153
	Gh_D10G2154
	Gh_D10G2155
	Gh_D10G2156
	Gh_D10G2157
	Gh_D10G2158
	Gh_D10G2159
	Gh_D10G2160
	Gh_D10G2161
	Gh_D10G2162
	Gh_D10G2163
	Gh_D10G2164
	Gh_D10G2165
	Gh_D10G2166
	Gh_D10G2167
	Gh_D10G2168
	Gh_D10G2169
	Gh_D10G2170
	Gh_D10G2171
	Gh_D10G2172
	Gh_D10G2173
	Gh_D10G2174
	Gh_D10G2175
	Gh_D10G2176
	Gh_D10G2177
	Gh_D10G2178
	Gh_D10G2179
	Gh_D10G2180
	Gh_D10G2181
	Gh_D10G2182
	Gh_D10G2183
	Gh_D10G2184
	Gh_D10G2185
	Gh_D10G2186
	Gh_D10G2187
	Gh_D10G2188
	Gh_D10G2189
	Gh_D10G2190
	Gh_D10G2191
BW	Gh_A04G1045
	Gh_A04G1046
	Gh_A04G1047
	Gh_A04G1048
	Gh_A04G1049
	Gh_A04G1050
	Gh_A05G1941
	Gh_A05G1942
	Gh_A05G1943
	Gh_A05G1944
	Gh_A05G1945
	Gh_A05G1946
	Gh_A05G1947
	Gh_A05G1948
	Gh_A05G1949
	Gh_A05G1950
	Gh_A05G1951
	Gh_A05G1952
	Gh_A05G1953
	Gh_A05G1954
	Gh_A05G1955
	Gh_A05G1956
	Gh_A05G1957
	Gh_A05G1958
	Gh_A05G1959
	Gh_A05G1960
	Gh_A05G1961
	Gh_A05G1962
	Gh_A05G1963
	Gh_A05G1964
	Gh_A05G1965
	Gh_A05G1966
	Gh_A05G1967
	Gh_A05G1968
	Gh_A05G1969
	Gh_A05G1970
	Gh_A05G1971
	Gh_A05G1972
	Gh_A05G1973
	Gh_A05G1974
	Gh_A05G1975
	Gh_A05G1976
	Gh_A05G1977
	Gh_A05G1978
	Gh_A05G1979
	Gh_A05G1980
	Gh_A05G1981
	Gh_A05G1982
	Gh_A05G1983
	Gh_A05G1984
	Gh_A05G1985
	Gh_A05G1986
	Gh_A05G1987
	Gh_A05G1988
	Gh_A05G1989
	Gh_A05G1990
	Gh_A05G1991
	Gh_A05G1992
	Gh_A05G1993
	Gh_A05G1994
	Gh_A05G1995
	Gh_A05G1996
	Gh_A05G1997
	Gh_A05G1998
	Gh_A05G1999
	Gh_A06G0840
	Gh_A06G0841
	Gh_A06G0842
	Gh_A06G0843
	Gh_A06G0844
	Gh_A06G0845
	Gh_A06G0846
	Gh_A06G0847
	Gh_A06G0848
	Gh_A06G0849
	Gh_A06G0850
	Gh_A06G0851
	Gh_A06G0852
	Gh_A06G0853
	Gh_A06G0854
	Gh_A06G0855
	Gh_A06G0856
	Gh_A06G0857
	Gh_A06G0858
	Gh_A06G0859
	Gh_A06G0860
	Gh_A06G0861
	Gh_A06G0862
	Gh_A07G1743
	Gh_A07G1744
	Gh_D08G0430
	Gh_D08G0431
	Gh_D08G0432
	Gh_D08G0433
	Gh_D08G0434
	Gh_D08G0435
	Gh_D08G0436
	Gh_D08G0437
	Gh_D08G0438
	Gh_D08G0439
	Gh_D08G0440
	Gh_D08G0441
	Gh_D08G0442
	Gh_D08G0443
	Gh_D08G0444
	Gh_D08G0445
	Gh_D08G0446
	Gh_D08G0447
	Gh_D10G0193
	Gh_D10G0194
	Gh_D10G0195
	Gh_D10G0196
	Gh_D10G0197
	Gh_D10G0198
	Gh_D10G0199
	Gh_D11G1535
	Gh_D11G1536
	Gh_D11G1537
	Gh_D11G1538
	Gh_D11G1539
	Gh_D11G1540
	Gh_D11G1541
	Gh_D11G1542
	Gh_D11G1543
	Gh_D11G1544
	Gh_D11G1545
	Gh_D11G1546
	Gh_D11G1547
	Gh_D11G1548
	Gh_D11G1549
	Gh_D11G1550
	Gh_D11G1551
	Gh_D11G1552
	Gh_D11G1553
	Gh_D11G1554
	Gh_D11G1555
	Gh_D11G1556
	Gh_D11G1557
	Gh_D11G1558
	Gh_D11G1559
	Gh_D11G1560
	Gh_D11G1561
	Gh_D11G1562
	Gh_D11G1563
	Gh_D11G1564
	Gh_D11G1565
	Gh_D11G1566
	Gh_D11G1567
	Gh_D11G1568
	Gh_D11G1569
	Gh_D11G1570
	Gh_D11G1571
	Gh_D11G1572
	Gh_D11G1573
	Gh_D11G1574
	Gh_D11G1575
	Gh_D11G1576
	Gh_D11G1577
	Gh_D11G1578
	Gh_D11G1579
	Gh_D11G1580
	Gh_D11G1581
	Gh_D11G1582
	Gh_D11G1583
	Gh_D11G1584
	Gh_D11G1585
	Gh_D11G1586
	Gh_D11G1587
	Gh_D11G1588
	Gh_D11G1589
	Gh_D11G1590
	Gh_D11G1591
	Gh_D11G1592
	Gh_D11G1593
	Gh_D11G1594
	Gh_D11G1595
	Gh_D11G1596
	Gh_D11G1597
	Gh_D11G1598
	Gh_D11G1599
	Gh_D11G1600
	Gh_D11G1601
	Gh_D11G1602
	Gh_D11G1603
	Gh_D11G1604
	Gh_D11G1605
	Gh_D11G1606
	Gh_D11G1607
	Gh_D11G1608
	Gh_D11G1609
	Gh_D11G1610
	Gh_D11G1611
	Gh_D11G1612
	Gh_D11G1613
	Gh_D11G1614
	Gh_D11G1615
	Gh_D11G1616
	Gh_D11G1617
	Gh_D11G1618
	Gh_D11G1619
	Gh_D11G1620
	Gh_D11G1621
	Gh_D11G1622
	Gh_D11G1623
	Gh_D11G1624
	Gh_D11G1625
	Gh_D11G1626
	Gh_D11G1627
	Gh_D11G1628
	Gh_D11G1629
	Gh_D11G1630
	Gh_D11G1631
	Gh_D11G1632
	Gh_D11G1633
	Gh_D11G1634
	Gh_D11G1635
	Gh_D11G1636
	Gh_D11G1637
	Gh_D11G1638
	Gh_D11G1639
	Gh_D11G1640
	Gh_D11G1641
	Gh_D11G1642
	Gh_D11G1643
	Gh_D11G1644
	Gh_D11G1645
	Gh_D11G1646
	Gh_D11G1647
	Gh_D11G1648
	Gh_D11G1649
	Gh_D11G1650
	Gh_D11G1651
	Gh_D11G1652
	Gh_D11G1653
LP	Gh_A03G0211
	Gh_A04G1050
	Gh_A04G1051
	Gh_A04G1052
	Gh_A04G1053
	Gh_A04G1054
	Gh_A04G1055
	Gh_A04G1056
	Gh_A04G1057
	Gh_A04G1058
	Gh_A04G1059
	Gh_A04G1060
	Gh_A04G1061
	Gh_A04G1062
	Gh_A04G1063
	Gh_A04G1064
	Gh_A04G1065
	Gh_A04G1066
	Gh_A04G1067
	Gh_A04G1068
	Gh_A04G1069
	Gh_A04G1070
	Gh_A04G1071
	Gh_A04G1072
	Gh_A04G1073
	Gh_A04G1074
	Gh_A04G1075
	Gh_A04G1076
	Gh_A04G1077
	Gh_A04G1078
	Gh_A04G1079
	Gh_A04G1080
	Gh_A04G1081
	Gh_A04G1082
	Gh_A04G1083
	Gh_A04G1084
	Gh_A04G1085
	Gh_A04G1086
	Gh_A04G1087
	Gh_A04G1088
	Gh_A04G1089
	Gh_A04G1090
	Gh_A04G1091
	Gh_A04G1092
	Gh_A04G1093
	Gh_A04G1094
	Gh_A04G1095
	Gh_A04G1096
	Gh_A04G1097
	Gh_A04G1098
	Gh_A04G1099
	Gh_A04G1100
	Gh_A04G1101
	Gh_A04G1102
	Gh_A04G1103
	Gh_A04G1104
	Gh_A04G1105
	Gh_A04G1106
	Gh_A04G1107
	Gh_A04G1108
	Gh_A04G1109
	Gh_A04G1110
	Gh_A04G1111
	Gh_A04G1112
	Gh_A04G1113
	Gh_A04G1114
	Gh_A04G1115
	Gh_A04G1116
	Gh_A04G1117
	Gh_A04G1118
	Gh_A04G1119
	Gh_A04G1120
	Gh_A04G1121
	Gh_A04G1122
	Gh_A04G1123
	Gh_A04G1124
	Gh_A04G1125
	Gh_A04G1126
	Gh_A04G1127
	Gh_A04G1128
	Gh_A04G1129
	Gh_A04G1130
	Gh_A04G1131
	Gh_A04G1132
	Gh_A04G1133
	Gh_A04G1134
	Gh_A04G1135
	Gh_A04G1136
	Gh_A04G1137
	Gh_A04G1138
	Gh_A04G1139
	Gh_A04G1140
	Gh_A04G1141
	Gh_A04G1142
	Gh_A04G1143
	Gh_A04G1144
	Gh_A04G1145
	Gh_A04G1146
	Gh_A04G1147
	Gh_A04G1148
	Gh_A04G1149
	Gh_A04G1150
	Gh_A04G1151
	Gh_A04G1152
	Gh_A04G1153
	Gh_A04G1154
	Gh_A04G1155
	Gh_A04G1156
	Gh_A04G1157
	Gh_A04G1158
	Gh_A04G1159
	Gh_A04G1160
	Gh_A04G1161
	Gh_A04G1162
	Gh_A04G1163
	Gh_A04G1164
	Gh_A04G1165
	Gh_A04G1166
	Gh_A04G1167
	Gh_A04G1168
	Gh_A04G1169
	Gh_A04G1170
	Gh_A04G1171
	Gh_A04G1172
	Gh_A04G1173
	Gh_A04G1174
	Gh_A04G1175
	Gh_A04G1176
	Gh_A04G1177
	Gh_A04G1178
	Gh_A04G1179
	Gh_A04G1180
	Gh_A04G1181
	Gh_A04G1182
	Gh_A04G1183
	Gh_A04G1184
	Gh_A04G1185
	Gh_A04G1186
	Gh_A04G1187
	Gh_A04G1188
	Gh_A04G1189
	Gh_A04G1190
	Gh_A04G1191
	Gh_A04G1192
	Gh_A04G1193
	Gh_A04G1194
	Gh_A04G1195
	Gh_A04G1196
	Gh_A04G1197
	Gh_A04G1198
	Gh_A04G1199
	Gh_A04G1200
	Gh_A04G1201
	Gh_A04G1202
	Gh_A04G1203
	Gh_A04G1204
	Gh_A04G1205
	Gh_A04G1206
	Gh_A04G1207
	Gh_A04G1208
	Gh_A04G1209
	Gh_A04G1210
	Gh_A04G1211
	Gh_A04G1212
	Gh_A04G1213
	Gh_A04G1214
	Gh_A04G1215
	Gh_A04G1216
	Gh_A04G1217
	Gh_A04G1218
	Gh_A04G1219
	Gh_A04G1220
	Gh_A04G1221
	Gh_A04G1222
	Gh_A04G1223
	Gh_A04G1224
	Gh_A04G1225
	Gh_A04G1226
	Gh_A04G1227
	Gh_A04G1228
	Gh_A04G1229
	Gh_A04G1230
	Gh_A04G1231
	Gh_A04G1232
	Gh_A04G1233
	Gh_A04G1234
	Gh_A04G1235
	Gh_A04G1236
	Gh_A04G1237
	Gh_A04G1238
	Gh_A04G1239
	Gh_A04G1240
	Gh_A04G1241
	Gh_A04G1242
	Gh_A04G1243
	Gh_A04G1244
	Gh_A04G1245
	Gh_A04G1246
	Gh_A04G1247
	Gh_A04G1248
	Gh_A04G1249
	Gh_A04G1250
	Gh_A04G1251
	Gh_A04G1252
	Gh_A04G1253
	Gh_A04G1254
	Gh_A04G1255
[truncated: 681 more rows]

## Sheet: Table S6
Table S6 QTNs for fiber quality and yield component traits identified by the four algorithms methods of Multi-locus GWAS.
Trait	QTN	Chromosome	QTN PositionC(bp)	methodsd(Environmentb)	QTN effect	LOD	PV(%)e	Gene_ID
FL	TM1409	chr01	41805296	4(15ALE)	-0.0724	2.6274	0.479	Gh_A01G1093-Gh_A01G1094
	TM1400	chr01	41748827	3(15ALE)	-0.1732	3.4756	2.5786	Gh_A01G1093-Gh_A01G1094
	TM618	chr01	10149022	1(14KEL),3(14KEL)	-0.56,-0.33	4.44,3.17	16.47,10.09	Gh_A01G0571-Gh_A01G0572
	TM8294*	chr03	97277729	3(13AY)	0.1594	3.1866	2.8588	Gh_A03G1611
	TM8305*	chr03	97497357	1(13LQ)	0.5023	3.5794	14.9455	Gh_A03G1631-Gh_A03G1632
	TM8419	chr03	99548341	3(13LQ)	0.4172	4.553	15.9019	Gh_A03G1631-Gh_A03G1632
	TM7224	chr03	72918600	3(15AY)	0.4608	5.0078	18.6674	Gh_A03G1042-Gh_A03G1043
	TM9179	chr04	15406466	3(14KEL)	0.3527	3.678	11.4381	Gh_A04G0445-Gh_A04G0446
	TM9750*	chr04	59456641	4(14KEL)	0.0893	4.1184	0.7091	Gh_A04G0978-Gh_A04G0979
	TM8456	chr04	375327	1(13LQ)	-1.7202	6.0966	27.4901	Gh_A04G0034-Gh_A04G0035
	TM8458	chr04	395252	3(13LQ)	-0.9371	7.481	13.9725	Gh_A04G0038
	TM12965*	chr05	80393007	3(13LQ)	-0.2653	2.7777	6.481	Gh_A05G3118-Gh_A05G3119
	TM13187*	chr05	84029518	2(14AY)	0.3503	3.2246	2.4287	Gh_A05G3213-Gh_A05G3214
	TM10764*	chr05	15474110	4(14AY)	-0.1706	3.7635	2.5243	Gh_A05G1515-Gh_A05G1516
	TM12926*	chr05	79262859	3(14LQ)	-0.3841	3.8825	13.4767	Gh_A05G3078-Gh_A05G3079
	TM10512*	chr05	10848480	3(16AY)	-0.411	4.6601	13.3987	Gh_A05G1073-Gh_A05G1074
	TM14454*	chr06	31998718	3(13AY)	-0.2865	3.1599	9.5093	Gh_A06G0846-Gh_A06G0847
	TM18030*	chr06	95061078	3(13LQ)	0.3093	3.3876	9.1903	Gh_A06G1357-Gh_A06G1358
	TM14515*	chr06	32753945	4(13LQ)	-0.2058	3.9113	3.3407	Gh_A06G0862-Gh_A06G0863
	TM13775	chr06	4693576	3(14LQ)	0.3151	4.153	9.2982	Gh_A06G0317-Gh_A06G0318
	TM14448*	chr06	31955236	3(16AY)	-0.1965	5.0282	3.8387	Gh_A06G0846-Gh_A06G0847
	TM14443*	chr06	31929993	1(13QZ),3(13QZ,14KEL)	-0.34,-0.31,-0.15	4.16,5.95,3.05	7.21,7.28,2.16	Gh_A06G0846-Gh_A06G0847
	TM19854*	chr07	25277098	3(13QZ)	-0.3159	3.1155	7.4719	Gh_A07G1156-Gh_A07G1157
	TM21078*	chr07	69963049	3(14LQ)	-0.4341	3.65	15.9157	Gh_A07G1712-Gh_A07G1713
	TM21106*	chr07	70446564	3(14AY)	0.5424	4.5083	22.6398	Gh_A07G1726-Gh_A07G1727
	TM29022*	chr08	82338696	3(16AY)	-0.2044	2.6309	4.0278	Gh_A08G1206-Gh_A08G1207
	TM29425	chr08	91299283	3(15ALE)	0.2937	3.0662	5.0817	Gh_A08G1485-Gh_A08G1486
	TM28787*	chr08	75803270	3(13AY)	0.255	3.0856	7.5919	Gh_A08G1091-Gh_A08G1092
	TM29798*	chr08	99559701	3(14KEL)	-0.3136	3.1611	9.0745	Gh_A08G1880-Gh_A08G1881
	TM29794*	chr08	99545114	2(14KEL)	-0.383	3.2313	2.9144	Gh_A08G1880-Gh_A08G1881
	TM22011*	chr08	5166350	1(14LQ,15ALE,15AY),3(14LQ)	0.26,0.26,0.26,0.18	3.30,3.30,3.30,2.89	5.26,5.26,5.26,2.93	Gh_A08G0392-Gh_A08G0393
	TM39634	chr11	89176546	4(14AY)	0.1023	3.4577	0.9012	Gh_A11G2680-Gh_A11G2681
	TM39701	chr11	89787394	3(13LQ)	0.1764	3.4829	2.9729	Gh_A11G2721-Gh_A11G2722
	TM39955	chr11	93109856	3(14AY)	-0.3643	3.7583	13.1114	Gh_A11G2925-Gh_A11G2926
	TM37306*	chr11	8954669	1(14LQ,15ALE,15AY),3(14LQ)	0.50,0.50,0.50,0.35	3.90,3.90,3.90,3.76	18.37,18.37,18.37,10.70	Gh_A11G0876-Gh_A11G0877
	TM42137*	chr12	64965853	3(15ALE)	-0.1622	3.2132	1.9215	Gh_A12G1149-Gh_A12G1150
	TM43423*	chr13	5218758	3(15AY)	-0.1736	2.6434	2.6573	Gh_A13G0392-Gh_A13G0393
	TM47607	chr13	76215685	3(13LQ)	0.3774	4.5105	13.2465	Gh_A13G1731-Gh_A13G1732
	TM43395*	chr13	4728299	1(14KEL),3(14KEL)	-0.46,-0.28	3.04,2.73	11.10,7.19	Gh_A13G0354
	TM50243	chr14	381869	3(14AY)	-0.2583	5.1501	6.6339	Gh_D02G0065-Gh_D02G0066
	TM48611*	chr15	26646615	4(15ALE)	0.0371	2.6086	0.1251	Gh_D01G1173-Gh_D01G1174
	TM48375*	chr15	13304158	3(16AY)	-0.5577	5.1635	13.095	Gh_D01G0830-Gh_D01G0831
	TM63869*	chr16	14576545	1(13LQ)	0.2945	3.1305	5.0043	Gh_D07G1038-Gh_D07G1039
	TM63866*	chr16	14560388	2(14AY)	0.4701	3.9788	4.5114	Gh_D07G1037-Gh_D07G1038
	TM63765	chr16	11582001	3(14AY),4(14KEL)	0.15,0.04	2.93,2.47	2.12,0.15	Gh_D07G0891
	TM53503*	chr17	2484026	3(16AY)	0.1983	5.0035	3.7109	Gh_D03G0236
	TM53502*	chr17	2481487	3(13AY,14LQ)	0.18,0.13	3.75,2.80	3.74,1.58	Gh_D03G0236
	TM53499*	chr17	2464905	1(13QZ,14KEL),3(13LQ,13QZ,14KEL)	0.61,0.50,0.27,0.48,0.44	3.82,3.49,2.32,4.11,5.15	22.22,12.89,6.97,16.44,17.50	Gh_D03G0234
	TM82085*	chr18	57532524	3(13QZ)	0.4003	3.5354	8.8016	Gh_D13G2161-Gh_D13G2162
	TM56780*	chr19	2404895	3(14LQ)	0.1389	2.7675	1.517	Gh_D05G0268-Gh_D05G0269
	TM57170*	chr19	9893483	3(14KEL)	-0.1753	2.7953	2.8241	Gh_D05G1148-Gh_D05G1149
	TM57026	chr19	7358655	4(13AY)	0.0357	2.9104	0.1538	Gh_D05G0872-Gh_D05G0873
	TM57278*	chr19	13781446	3(15AY)	-0.3163	3.0089	8.7316	Gh_D05G1526*
	TM56929	chr19	5624955	2(15ALE),3(15ALE)	0.55,0.22	4.51,3.28	5.44,4.14	Gh_D05G0692
	TM77186	chr21	65198686	3(16AY)	-0.2423	5.742	5.8121	Gh_D11G3223
	TM72874*	chr23	47977503	3(16AY)	-0.1684	3.3052	2.7278	Gh_D09G2064
	TM72338	chr23	40033838	4(13LQ)	-0.0517	3.3054	0.2031	Gh_D09G1286-Gh_D09G1287
	TM72346	chr23	40064304	3(13QZ,16AY)	-0.16,-0.12	3.12,3.22	1.88,1.37	Gh_D09G1289-Gh_D09G1290
	TM69033*	chr24	47628695	3(16AY)	-0.2204	2.8098	1.5853	Gh_D08G1453-Gh_D08G1454
	TM69587	chr24	60258771	3(16AY)	0.2618	3.5409	6.4672	Gh_D08G2110-Gh_D08G2111
	TM79830	chr26	56288756	3(15ALE)	-0.1728	2.7519	2.0705	Gh_D12G2309-Gh_D12G2310
	TM79618	chr26	52905082	3(13AY)	-0.2155	3.8287	5.2054	Gh_D12G1989
	TM79329*	chr26	48582872	3(14AY)	0.2089	3.9766	3.0485	Gh_D12G1683
	TM79374*	chr26	48987054	3(13QZ)	0.265	4.3239	3.714	Gh_D12G1704-Gh_D12G1705
	TM79360*	chr26	48834627	3(16AY)	0.2277	4.5773	3.4782	Gh_D12G1695-Gh_D12G1696
	TM77820*	chr26	10224208	3(14LQ)	-0.23	5.0906	4.0904	Gh_D12G0552-Gh_D12G0553
	TM78494	chr26	31413381	3(15AY)	-0.4874	11.1873	15.2196	Gh_D12G0899-Gh_D12G0900
	TM77822*	chr26	10233218	1(14KEL),3(13AY,14KEL)	-0.54,-0.51,-0.37	3.96,6.24,3.87	14.74,29.10,11.78	Gh_D12G0553-Gh_D12G0554
FS	TM3347*	chr01	92893496	3(16AY)	-0.2272	2.9267	1.7955	Gh_A01G1573-Gh_A01G1574
	TM3672*	chr01	99278329	4(15AY)	0.7801	4.6398	4.5741	Gh_A01G1932
	TM361	chr01	7125641	3(14KEL,15ALE)	-0.32,-0.39	3.23,4.21	3.26,5.59	Gh_A01G0449
	TM9767*	chr04	59585242	3(14KEL)	0.2106	2.6337	1.3923	Gh_A04G0987
	TM8640	chr04	2489973	4(15ALE)	0.2779	3.0629	2.7077	Gh_A04G0154
	TM9946	chr04	62040227	3(16AY)	0.4758	3.7706	3.5466	Gh_A04G1183
	TM8626	chr04	2292278	3(15ALE)	0.6954	4.0877	17.7547	Gh_A04G0144-Gh_A04G0145
	TM10764*	chr05	15474110	4(15AY)	-0.2542	2.9809	1.1702	Gh_A05G1515-Gh_A05G1516
	TM13182*	chr05	83848015	1(14AY)	0.3584	3.1394	3.3501	Gh_A05G3206-Gh_A05G3207
	TM13177*	chr05	83826654	4(14AY)	0.4715	3.393	6.4797	Gh_A05G3204
	TM9966	chr05	861733	1(15AY),3(15AY)	-0.59,-0.45	4.40,4.49	4.84,4.53	Gh_A05G0068
	TM18490	chr06	102525357	3(14KEL)	-0.4134	2.9854	5.5614	Gh_A06G1733
	TM21258*	chr07	71737055	3(13LQ)	-0.4763	3.7092	6.0501	Gh_A07G1756-Gh_A07G1757*
	TM21194*	chr07	71258365	4(13LQ)	-0.5433	3.985	8.7592	Gh_A07G1744*-Gh_A07G1745*
	TM21171*	chr07	71082115	3(15ALE)	-0.9149	5.0427	25.8585	Gh_A07G1743*-Gh_A07G1744*
	TM21223*	chr07	71427528	4(13QZ)	-0.8836	5.2584	16.765	Gh_A07G1744*-Gh_A07G1745*
	TM21135*	chr07	70682969	4(15ALE)	-0.5249	7.7842	9.6161	Gh_A07G1730*-Gh_A07G1731*
	TM21220*	chr07	71413566	3(16AY)	-0.5952	8.3843	11.3237	Gh_A07G1744*-Gh_A07G1745*
	TM21212*	chr07	71356288	4(14KEL)	-0.6933	8.4614	14.6311	Gh_A07G1744*-Gh_A07G1745*
	TM21360*	chr07	72781445	3(13AY)	-1.0201	11.1207	25.9734	Gh_A07G1797-Gh_A07G1798
	TM21097*	chr07	70365245	3(14KEL)	-0.748	11.1691	17.4937	Gh_A07G1721*-Gh_A07G1722*
	TM21106*	chr07	70446564	1(14AY,15AY)	1.53,2.04	12.99,11.86	47.17,45.09	Gh_A07G1726*-Gh_A07G1727*
	TM21216*	chr07	71390467	4(14AY,16AY)	1.11,1.20	2.54,7.29	28.89,31.77	Gh_A07G1744*-Gh_A07G1745*
	TM21110*	chr07	70483507	2(13QZ),3(13QZ)	-1.99,-0.91	8.91,9.75	17.05,18.57	Gh_A07G1727*-Gh_A07G1728*
	TM21344*	chr07	72555867	1(14KEL,14LQ)	-0.84,-0.84	9.46,9.46	17.34,17.34	Gh_A07G1779*-Gh_A07G1780*
	TM21792	chr08	799423	3(15AY)	0.2598	2.8177	1.3618	Gh_A08G0092-Gh_A08G0093
	TM29493*	chr08	93235630	2(14LQ)	1.0935	4.6513	4.9222	Gh_A08G1552-Gh_A08G1553
	TM22011*	chr08	5166350	1(13AY,13QZ)	0.26,0.26	3.30,3.30	5.26,5.26	Gh_A08G0392-Gh_A08G0393
	TM33842	chr10	2271789	2(16AY)	-0.7162	3.5166	3.5957	Gh_A10G0259-Gh_A10G0260
	TM35305	chr10	62002759	2(15ALE)	-1.7678	3.7602	4.6227	Gh_A10G1185-Gh_A10G1186
	TM33839	chr10	1954843	1(16AY),3(16AY)	-0.75,-0.67	3.19,5.74	15.80,15.19	Gh_A10G0221
	TM37306*	chr11	8954669	1(13AY,13QZ)	0.50,0.50	3.90,3.90	18.37,18.37	Gh_A11G0876-Gh_A11G0877
	TM43229*	chr13	2114766	4(15AY)	0.4016	2.957	2.9034	Gh_A13G0187-Gh_A13G0188
	TM50058*	chr15	57402438	3(16AY)	0.3486	2.8783	3.5616	Gh_D01G1914-Gh_D01G1915
	TM50154*	chr15	59622665	3(16AY)	0.2073	2.9237	1.4251	Gh_D01G2057-Gh_D01G2058
	TM48395*	chr15	13928613	3(13LQ)	0.607	3.6042	5.2982	Gh_D01G0849-Gh_D01G0850
	TM50082*	chr15	58217107	3(14KEL)	0.3706	4.1088	4.0289	Gh_D01G1970
	TM47756*	chr15	431570	2(13LQ),3(13LQ)	0.69,0.40	3.10,4.41	3.00,4.46	Gh_D01G0061-Gh_D01G0062
	TM47772*	chr15	723752	1(15AY),3(15AY)	0.56,0.43	4.14,3.97	4.08,3.78	Gh_D01G0089
	TM50080*	chr15	57997017	1(16AY),2(16AY)	0.70,1.24	8.30,7.45	12.58,10.32	Gh_D01G1959
	TM63765*	chr16	11582001	1(14AY),2(14AY),3(14AY,14KEL)	0.37,0.62,0.33,0.22	3.63,3.20,4.00,2.92	3.42,3.38,4.23,1.51	Gh_D07G0891
	TM53424*	chr17	1626765	3(14LQ)	0.8945	3.2868	9.6209	Gh_D03G0183-Gh_D03G0184
	TM82122	chr18	58166214	3(13AY,13QZ)	-0.31,-0.25	2.96,2.47	2.51,1.43	Gh_D13G2203-Gh_D13G2204
	TM82226	chr18	59786350	1(14KEL,14LQ)	-3.79,-3.79	3.46,3.46	19.97,19.97	Gh_D13G2364
	TM57178*	chr19	9989731	3(14LQ)	-0.2346	2.6254	2.1008	Gh_D05G1159-Gh_D05G1160
	TM57260*	chr19	12924526	3(15AY)	-0.4661	2.7498	4.7805	Gh_D05G1450-Gh_D05G1451
	TM56937	chr19	5711206	2(15ALE)	0.7002	3.3784	3.9648	Gh_D05G0701
	TM57224*	chr19	11741572	3(16AY)	0.274	3.9703	2.5552	Gh_D05G1333-Gh_D05G1334
	TM57187*	chr19	10287808	2(13LQ),3(13LQ)	-0.72,-0.27	3.15,2.42	3.08,2.04	Gh_D05G1191
	TM75206	chr20	62417725	2(14KEL)	0.762	3.1062	3.8978	Gh_D10G2353-Gh_D10G2354
	TM73459*	chr20	6116252	3(15AY)	-0.2928	3.1334	1.8684	Gh_D10G0584*
	TM75091	chr20	60271028	3(14AY)	-0.6029	4.0442	14.7623	Gh_D10G2254-Gh_D10G2255
	TM73480*	chr20	6230113	2(15AY)	1.5776	4.062	4.7863	Gh_D10G0600*-Gh_D10G0601*
	TM75088	chr20	60256854	3(13QZ)	0.4655	4.2558	4.8115	Gh_D10G2253-Gh_D10G2254
	TM75194	chr20	62336033	3(14KEL)	-0.6863	4.3564	15.2718	Gh_D10G2352
	TM77172	chr21	64932185	3(14LQ)	0.3782	2.5024	5.3404	Gh_D11G3203-Gh_D11G3204
	TM75484*	chr21	5807444	2(15AY)	0.8439	3.1769	3.1942	Gh_D11G0668
	TM75367*	chr21	3789631	3(15AY)	-0.5972	3.7607	7.8466	Gh_D11G0453-Gh_D11G0454
	TM77192	chr21	65277982	1(16AY),2(16AY),3(16AY)	-0.63,-1.01,-0.51	7.36,5.79,8.96	11.45,7.33,9.10	Gh_D11G3228-Gh_D11G3229
	TM67110	chr24	4265631	4(15AY)	-0.3624	2.9954	2.2974	Gh_D08G0413-Gh_D08G0414
	TM67146*	chr24	4667986	3(15AY)	-0.3458	3.2882	2.5036	Gh_D08G0441-Gh_D08G0442
	TM67152*	chr24	4715168	1(15AY)	-0.5394	3.8177	3.8188	Gh_D08G0447-Gh_D08G0448
	TM62923	chr25	59154446	1(14AY)	0.9791	4.6573	6.049	Gh_D06G1866
	TM77822*	chr26	10233218	3(14LQ)	-0.4697	2.8659	8.03	Gh_D12G0553-Gh_D12G0554
	TM78165*	chr26	23570730	3(16AY)	0.4847	4.0129	8.1316	Gh_D12G0799-Gh_D12G0800
FM	TM3450	chr01	95011320	1(14AY)	0.0899	3.0733	3.9694	Gh_A01G1654-Gh_A01G1655
	TM3451	chr01	95218820	1(15ALE),2(15ALE)3(15ALE)	0.08,0.15,0.06	3.49,3.96,3.47	5.45,4.40,3.26	Gh_A01G1667-Gh_A01G1668
	TM3723	chr02	420673	3(15AY)	0.1287	3.4998	10.8581	Gh_A02G0058
	TM5660*	chr02	80602750	1(14KEL),3(14KEL)	-0.07,-0.06	3.62,4.22	2.92,2.88	Gh_A02G1456-Gh_A02G1457
	TM9026	chr04	8396199	3(14KEL)	0.0843	3.1894	6.1215	Gh_A04G0328-Gh_A04G0329
	TM9941	chr04	61876575	4(13QZ)	-0.0405	3.4903	0.2471	Gh_A04G1166-Gh_A04G1167
	TM9820*	chr04	60363417	2(16AY)	0.1927	4.0118	4.543	Gh_A04G1033-Gh_A04G1034
	TM9862	chr04	60813428	1(16AY),3(16AY)	0.10,0.07	4.12,3.81	3.52,2.70	Gh_A04G1076
	TM10795*	chr05	17285524	3(15ALE)	0.05	3.0302	2.3884	Gh_A05G1658-Gh_A05G1659
	TM13149*	chr05	83002143	3(16AY)	-0.0535	3.0417	1.74	Gh_A05G3166-Gh_A05G3167
	TM13354*	chr05	89076829	3(14AY)	-0.0545	3.265	1.6919	Gh_A05G3414-Gh_A05G3415
	TM13464*	chr05	90626859	3(13AY)	-0.078	3.2843	2.2475	Gh_A05G3503-Gh_A05G3504
	TM10793*	chr05	17275479	1(15ALE)	-0.1747	3.3232	19.9497	Gh_A05G1658-Gh_A05G1659
	TM10513*	chr05	10869917	2(15ALE)	-0.1408	3.4937	3.5036	Gh_A05G1074
	TM13490*	chr05	90828213	3(13QZ)	-0.0872	3.5926	1.8282	Gh_A05G3517
	TM9966	chr05	861733	3(16AY)	0.073	3.9586	3.2275	Gh_A05G0068
	TM13420*	chr05	90033318	3(15ALE)	-0.0834	4.5138	5.2886	Gh_A05G3464-Gh_A05G3465
	TM10511*	chr05	10839706	1(15ALE)	-0.1115	5.3057	9.3181	Gh_A05G1073
	TM10510*	chr05	10818480	3(15ALE)	-0.169	7.1648	26.8844	Gh_A05G1070-Gh_A05G1071
	TM13321*	chr05	87245507	1(14LQ),2(14LQ),3(14LQ)	0.09,0.14,0.07	3.03,3.18,3.07	5.95,2.87,3.46	Gh_A05G3331-Gh_A05G3332
	TM21216*	chr07	71390467	4(13QZ)	-0.542	10.8473	37.2464	Gh_A07G1744-Gh_A07G1745
	TM21171*	chr07	71082115	3(13AY)	0.2	1.66	13.48	Gh_A07G1743-Gh_A07G1744
	TM21360*	chr07	72781445	1(13QZ),2(13QZ),3(13QZ)	0.39,0.70,0.38	18.26,8.34,19.33	28.59,22.42,34.43	Gh_A07G1797-Gh_A07G1798
	TM21264*	chr07	71777884	3(14AY,15AY)	-0.20,-0.29	4.40,8.39	18.48,41.39	Gh_A07G1756-Gh_A07G1757
	TM21143*	chr07	70778736	1(14KEL,16AY),3(14KEL)	-0.19,-0.33,-0.15	4.81,8.54,4.83	13.34,27.32,13.95	Gh_A07G1735
	TM21220*	chr07	71413566	1(13AY,13LQ)	-0.69,-0.69	7.91,7.91	14.52,14.52	Gh_A07G1744-Gh_A07G1745
	TM27082*	chr08	59349060	3(14AY)	-0.0624	2.8125	2.1609	Gh_A08G0928-Gh_A08G0929
	TM29453*	chr08	92044695	3(15ALE)	-0.1117	4.3305	11.7169	Gh_A08G1510-Gh_A08G1511
	TM22110*	chr08	6356925	3(15ALE)	0.1175	4.3437	12.6804	Gh_A08G0461-Gh_A08G0462
	TM33784	chr10	120109	2(15AY)	-0.1817	3.5292	4.4423	Gh_A10G0006
	TM37372	chr11	13635748	4(13QZ)	-0.1666	2.792	4.2659	Gh_A11G1147-Gh_A11G1148
	TM37564	chr11	17058960	1(14AY),2(14AY),3(14AY)	-0.18,-0.34,-0.20	3.43,3.52,5.88	15.63,4.22,23.73	Gh_A11G1323-Gh_A11G1324
	TM42019*	chr12	59804840	3(14LQ)	0.0548	2.5936	1.8808	Gh_A12G0946-Gh_A12G0947
	TM42138*	chr12	64986574	3(15ALE)	-0.1264	4.9629	15.2301	Gh_A12G1149-Gh_A12G1150
	TM43672*	chr13	13610840	3(13AY)	-0.0525	2.5059	1.1052	Gh_A13G0578*-Gh_A13G0579*
	TM47394	chr13	73780121	3(15ALE)	-0.0265	2.6001	0.6696	Gh_A13G1522
	TM43875*	chr13	18085946	3(16AY)	-0.0566	3.1486	1.8941	Gh_A13G0646-Gh_A13G0647
	TM43255*	chr13	2577133	3(15AY)	0.1273	3.3328	10.6149	Gh_A13G0217-Gh_A13G0218
	TM43311*	chr13	3182049	1(13QZ)	-0.3015	3.7711	16.5347	Gh_A13G0259
	TM43312*	chr13	3184244	3(13QZ)	-0.1417	4.0578	4.2975	Gh_A13G0259-Gh_A13G0260
	TM47390	chr13	73620180	3(16AY)	-0.1532	5.1532	14.213	Gh_A13G1510-Gh_A13G1511
	TM43764*	chr13	14233411	3(13QZ)	-0.1661	5.263	4.856	Gh_A13G0598-Gh_A13G0599
	TM43695*	chr13	13834773	1(14KEL),3(14KEL)	-0.17,-0.10	4.71,3.96	15.46,9.45	Gh_A13G0589
	TM50501	chr14	3411419	3(14AY)	-0.1255	3.1347	9.6246	Gh_D02G0281
	TM50516	chr14	3809277	2(13LQ)	0.2319	3.1598	3.2681	Gh_D02G0287-Gh_D02G0288
	TM50090*	chr15	58264172	3(13AY)	-0.1256	2.9691	6.2623	Gh_D01G1974-Gh_D01G1975
	TM50118*	chr15	58825847	3(14LQ)	-0.1006	4.1736	6.4621	Gh_D01G2003-Gh_D01G2004
	TM50079*	chr15	57942539	1(14AY),2(14AY)	-0.10,-0.19	3.12,3.43	4.11,4.14	Gh_D01G1956-Gh_D01G1957
	TM50080*	chr15	57997017	1(13AY,13LQ)	0.62,0.62	7.09,7.09	11.50,11.50	Gh_D01G1959-Gh_D01G1960
	TM50117*	chr15	58784479	1(14LQ),2(14LQ)	-0.12,-0.19	4.23,3.30	8.76,4.84	Gh_D01G1997-Gh_D01G1998
	TM63292	chr16	3285429	3(14AY)	-0.0367	2.6093	0.8167	Gh_D07G0314
	TM55099	chr17	41050815	3(15ALE)	0.0959	3.2844	8.174	Gh_D03G1293
	TM82153	chr18	58968942	3(13AY)	-0.1703	4.289	11.7835	Gh_D13G2295
	TM82122*	chr18	58166214	3(13QZ)	0.1042	4.7219	2.8163	Gh_D13G2203-Gh_D13G2204
	TM81731*	chr18	50509750	1(16AY),3(16AY)	-0.16,-0.15	3.10,4.79	9.27,14.22	Gh_D13G1686-Gh_D13G1687
	TM82115*	chr18	58002629	1(14KEL),3(14KEL)	-0.18,-0.11	3.40,2.94	14.11,8.14	Gh_D13G2187
	TM57288*	chr19	14643328	3(13AY)	0.0756	2.773	2.3094	Gh_D05G1626-Gh_D05G1627
	TM57243	chr19	12034520	2(14LQ)	-0.1587	3.4352	3.7521	Gh_D05G1369
	TM57285*	chr19	14082566	3(16AY)	0.1302	3.9242	10.1496	Gh_D05G1551
	TM57824*	chr19	28865270	3(14KEL)	0.0662	4.9367	3.7129	Gh_D05G2707-Gh_D05G2708
	TM56766	chr19	2117099	2(16AY),3(15AY)	0.17,0.08	3.25,4.23	3.88,4.44	Gh_D05G0228-Gh_D05G0229
	TM57287*	chr19	14418312	1(16AY),2(16AY)	0.11,0.19	4.47,4.52	4.45,4.26	Gh_D05G1594
	TM73267	chr20	3138505	1(14AY)	-0.1879	4.1256	7.7944	Gh_D10G0366-Gh_D10G0367
	TM77191	chr21	65271442	1(13AY,13LQ)	-0.56,-0.56	6.20,6.20	10.37,10.37	Gh_D11G3227-Gh_D11G3228
	TM72499	chr23	42244954	1(14AY)	-0.1767	3.4721	15.2702	Gh_D09G1465-Gh_D09G1466
	TM72327	chr23	39705574	1(14KEL),2(14KEL),3(14AY,14KEL)	0.09,0.12,0.07,0.06	4.69,3.07,3.66,4.29	4.89,2.54,2.69,3.30	Gh_D09G1262-Gh_D09G1263
	TM67125*	chr24	4403922	3(13LQ)	0.087	2.5672	2.1074	Gh_D08G0429-Gh_D08G0430
	TM68313*	chr24	20222565	3(15AY)	0.118	2.6464	9.2579	Gh_D08G0934-Gh_D08G0935
	TM68331*	chr24	20349720	3(13QZ)	0.1223	3.0595	3.9954	Gh_D08G0935-Gh_D08G0936
	TM68609*	chr24	22417716	3(14AY)	0.1333	4.162	11.0297	Gh_D08G0946-Gh_D08G0947
	TM67973*	chr24	18098239	1(16AY),2(16AY),3(13AY,16AY)	0.23,0.45,0.15,0.22	0.22,6.67,3.39,8.19	19.07,19.07,8.61,28.16	Gh_D08G0900-Gh_D08G0901
	TM67249*	chr24	6374725	1(14KEL),2(14KEL),3(14KEL)	0.13,0.20,0.11	7.66,6.50,9.92	8.53,7.54,10.44	Gh_D08G0551-Gh_D08G0552
	TM59157	chr25	4854679	3(14KEL)	-0.0396	3.2313	1.3843	Gh_D06G0354-Gh_D06G0355
	TM59161	chr25	4884076	3(16AY)	0.1233	3.2384	8.3983	Gh_D06G0356-Gh_D06G0357
	TM77886*	chr26	11083485	3(14AY)	0.1401	3.8829	10.5876	Gh_D12G0593-Gh_D12G0594
	TM77809*	chr26	10000013	2(14KEL),3(14KEL)	0.19,0.08	5.44,5.36	6.23,5.02	Gh_D12G0543-Gh_D12G0544
BW	TM860*	chr01	16122785	3(13LQ)	-0.1232	2.5923	3.0666	Gh_A01G0769-Gh_A01G0770
	TM1197*	chr01	38629231	3(13QZ)	0.2539	3.1494	10.9474	Gh_A01G1065-Gh_A01G1066
	TM681*	chr01	11809435	3(16AY)	0.2239	3.3273	16.1168	Gh_A01G0649-Gh_A01G0650
	TM929*	chr01	17251266	1(16AY)	-0.1617	4.4316	8.1493	Gh_A01G0791-Gh_A01G0792
	TM5448*	chr02	76225604	3(15ALE)	0.1258	3.1523	8.2273	Gh_A02G1318
	TM5765*	chr02	82649356	3(15ALE)	-0.1244	3.2718	8.1338	Gh_A02G1616
	TM5814	chr02	83300799	3(14KEL)	0.1178	5.0201	4.8347	Gh_A02G1716-Gh_A02G1717
	TM8306*	chr03	97511612	2(15ALE )	0.172	3.1641	3.2881	Gh_A03G1633-Gh_A03G1634
	TM9827*	chr04	60490035	4(13AY)	-0.0173	2.9282	0.1777	Gh_A04G1045
	TM9799*	chr04	59866195	3(16AY)	0.0773	4.0006	1.9899	Gh_A04G0993-Gh_A04G0994
	TM9939	chr04	61773193	4(13AY)	-0.0645	88.3728	2.5881	Gh_A04G1153
	TM9941	chr04	61876575	1(13AY ),2(13AY,13LQ ),3(13AY)	-0.17，-0.30，-0.30，-0.16	6.72,5.48,5.48,7.04	9.68,7.67,7.67,9.61	Gh_A04G1166-Gh_A04G1167
	TM13476*	chr05	90729263	3(13QZ)	-0.1199	2.5901	2.3673	Gh_A05G3511-Gh_A05G3512
	TM13407*	chr05	89898094	3(14AY)	-0.1712	2.7051	7.3478	Gh_A05G3458
	TM10920*	chr05	20290592	3(15AY)	0.097	2.7928	3.0779	Gh_A05G1932-Gh_A05G1933
	TM14659*	chr06	42770578	1(15AY),3(15AY)	0.56,0.49	4.58,5.86	14.14,12.12	Gh_A06G0950-Gh_A06G0951
	TM20927*	chr07	67761241	3(13QZ)	-0.2532	2.6474	8.4197	Gh_A07G1670-Gh_A07G1671
	TM20952*	chr07	68406939	3(15ALE)	-0.0972	3.2656	5.0754	Gh_A07G1687-Gh_A07G1688
	TM21094*	chr07	70345913	2(13QZ)	0.4297	4.6623	5.8169	Gh_A07G1720-Gh_A07G1721
	TM21140*	chr07	70711686	3(14KEL)	-0.3035	6.2299	29.4109	Gh_A07G1731
	TM21171*	chr07	71082115	3(14AY,15ALE)	-0.25,-0.25	5.08,2.92	21.43,28.76	Gh_A07G1743-Gh_A07G1744
	TM28635*	chr08	72994720	3(13QZ)	0.2347	3.1322	9.2269	Gh_A08G1056
	TM29571*	chr08	95301092	3(14KEL)	0.1617	3.8642	6.5039	Gh_A08G1616-Gh_A08G1617
	TM22119*	chr08	6421582	1(13LQ),3(13LQ)	-0.22,-0.19	5.14,5.44	8.32,7.27	Gh_A08G0472
	TM37439*	chr11	15126456	3(15ALE)	0.1867	7.263	10.0156	Gh_A11G1221
	TM42688*	chr12	76895864	4(13AY)	0.0141	2.7091	0.1234	Gh_A12G1604-Gh_A12G1605
	TM42592*	chr12	74324676	2(14LQ )	0.2369	3.2079	3.1377	Gh_A12G1489-Gh_A12G1490
	TM42050*	chr12	61473040	3(13AY)	0.0754	3.3047	2.3081	Gh_A12G1013-Gh_A12G1014
	TM46794*	chr13	61851881	3(14KEL)	-0.0936	3.3525	3.1371	Gh_A13G1111-Gh_A13G1112
	TM52953*	chr14	60747172	1(13AY),3(13AY)	-0.23,-0.21	3.00,4.31	16.90,17.18	Gh_D02G1796-Gh_D02G1797
	TM55103*	chr17	41349514	1(13AY )	-0.2046	3.2233	7.7167	Gh_D03G1305
	TM53645*	chr17	5656884	3(15AY)	0.1385	5.1211	5.874	Gh_D03G0402-Gh_D03G0403
	TM82104*	chr18	57766559	4(13AY)	0.0329	4.305	0.6024	Gh_D13G2172
	TM82122*	chr18	58166214	1(16AY),3(13QZ,16AY)	0.13,0.14,0.12	3.20,3.32,3.93	5.75,3.41,4.95	Gh_D13G2203-Gh_D13G2204
	TM58054*	chr19	32156107	4(13AY)	-0.0131	2.8553	0.0979	Gh_D05G2854-Gh_D05G2855
	TM57166*	chr19	9863433	3(16AY)	0.0884	2.889	2.6643	Gh_D05G1143-Gh_D05G1144
	TM57828*	chr19	29508375	3(15ALE)	-0.1093	2.9559	6.3113	Gh_D05G2739
	TM57508*	chr19	20243235	3(14AY)	0.1464	3.1613	7.7324	Gh_D05G2161
	TM73599	chr20	7144545	3(15ALE)	0.118	3.239	7.0655	Gh_D10G0657
	TM76032*	chr21	17569815	3(13QZ)	0.2943	3.4841	14.1114	Gh_D11G1653-Gh_D11G1654
	TM77151	chr21	62887105	3(13AY)	-0.1631	3.6791	10.607	Gh_D11G3090
	TM77137	chr21	62270909	3(16AY)	-0.1208	3.9375	4.65	Gh_D11G3045
	TM76858*	chr21	55067164	1(13LQ),3(13LQ)	-0.35,-0.25	3.23,3.41	19.25,11.58	Gh_D11G2636
	TM56683	chr22	50422253	1(15AY),3(15AY)	0.16,0.11	3.33,3.42	7.70,3.92	Gh_D04G1810-Gh_D04G1811
	TM69072*	chr24	48297986	3(14KEL)	-0.1339	3.0656	6.247	Gh_D08G1498
	TM67127*	chr24	4417319	1(16AY),2(16AY),3(16AY)	0.17,0.27,0.12	4.78,3.99,4.00	8.89,5.06,5.02	Gh_D08G0430
	TM59906	chr25	22424838	3(13AY)	0.0592	2.5467	1.4367	Gh_D06G1045-Gh_D06G1046
	TM59443	chr25	8878964	3(14AY)	0.202	3.7705	15.8596	Gh_D06G0564-Gh_D06G0565
	TM78611	chr26	37342355	3(14LQ)	-0.1392	2.721	2.9475	Gh_D12G1089-Gh_D12G1090
	TM79957	chr26	58612156	3(14KEL)	-0.0833	3.0882	2.3697	Gh_D12G2572-Gh_D12G2573
	TM79519	chr26	51557928	3(13AY)	0.1311	3.1675	6.5126	Gh_D12G1887-Gh_D12G1888
LP	TM372*	chr01	7566595	3(14LQ)	0.4406	3.1683	3.4002	Gh_A01G0475-Gh_A01G0476
	TM270*	chr01	5259934	3(15ALE)	-0.3722	3.673	3.6728	Gh_A01G0355-Gh_A01G0356
	TM5163*	chr02	73878614	3(15AY)	1.2755	4.5434	12.8346	Gh_A02G1244-Gh_A02G1245
	TM8301*	chr03	97476257	3(14KEL)	0.8982	4.5135	16.4848	Gh_A03G1628-Gh_A03G1629
	TM9697*	chr04	58033115	4(14LQ)	0.2614	2.9572	1.1232	Gh_A04G0922-Gh_A04G0923
	TM9843*	chr04	60617565	1(16AY)	0.5948	3.4089	5.3464	Gh_A04G1056
	TM9844*	chr04	60620016	3(16AY)	0.4672	3.4934	3.948	Gh_A04G1056
	TM9857	chr04	60780378	4(13AY)	0.3783	3.1776	2.6357	Gh_A04G1070-Gh_A04G1071
	TM9941	chr04	61876575	1(13AY),2(16AY),3(13AY)	0.55,0.97,0.47	3.09,3.57,3.77	4.12,3.71,3.81	Gh_A04G1166-Gh_A04G1167
	TM10547*	chr05	11449039	3(14AY)	-0.3755	3.1331	3.5263	Gh_A05G1127-Gh_A05G1128
	TM13156*	chr05	83595274	2(16AY)	-0.9233	3.1787	2.929	Gh_A05G3185-Gh_A05G3186
	TM11642*	chr05	33159343	3(15ALE)	0.2954	3.2017	2.1554	Gh_A05G2494
	TM10563*	chr05	12017526	1(15ALE)	-0.5032	3.3053	5.1701	Gh_A05G1191-Gh_A05G1192
	TM10552*	chr05	11750153	3(14KEL)	-0.7434	3.3302	8.7218	Gh_A05G1164
	TM10274	chr05	5373592	1(13AY)	-2.4969	5.0164	24.1842	Gh_A05G0502
	TM14450*	chr06	31968699	4(14LQ)	0.7928	2.5767	10.6327	Gh_A05G2456-Gh_A05G2457
	TM19653	chr07	23618377	4(16AY)	0.2232	2.7567	0.9981	Gh_A07G1118-Gh_A07G1119
	TM20063	chr07	27083879	4(13QZ)	0.625	2.8363	3.5974	Gh_A07G1216-Gh_A07G1217
	TM20105*	chr07	32806008	3(14KEL)	-0.7432	2.8783	11.2024	Gh_A07G1330-Gh_A07G1331
	TM21078*	chr07	69963049	3(13AY)	0.8346	3.4227	11.4484	Gh_A07G1712-Gh_A07G1713
	TM35248*	chr10	61465113	3(14KEL)	-0.5605	2.5843	5.0125	Gh_A10G1177-Gh_A10G1178
	TM42589*	chr12	74294300	3(15ALE)	0.6603	4.0053	11.0548	Gh_A12G1487-Gh_A12G1488
	TM47737	chr13	79840646	3(15AY)	-0.6764	2.7746	7.6855	Gh_A13G2049
	TM50928*	chr14	12292322	3(15AY)	0.358	2.8693	2.1169	Gh_D02G0772-Gh_D02G0773
	TM53695	chr17	7193789	3(16AY)	-0.3043	2.5785	1.7257	Gh_D03G0461-Gh_D03G0462
	TM54872	chr17	34920546	4(14LQ)	-0.6545	3.6911	6.8156	Gh_D03G1029-Gh_D03G1030
	TM54867	chr17	34643835	3(15ALE)	0.916	5.1683	5.8546	Gh_D03G1013-Gh_D03G1014
	TM54893	chr17	36211129	1(13AY,15ALE,,15AY,16AY),2(14AY,14LQ,15ALE,15AY,16AY),3(13AY,14AY,14KEL,14LQ,15ALE,15AY,16AY	-0.72,-0.99,-1.15,-0.97,-1.31,-1.58,-1.72,-2.18, -1.92,-0.71,-0.68,-0.51,-0.95,-0.84,-1.06,-0.72	4.27,10.29,8.59,8.43,5.85,5.46,9.17,9.48,9.06,6.52,6.23,4.73,8.00,10.52,10.56,4.02	6.87,22.49,19.69,13.88,7.30,7.33,13.55,13.64, 11.93,8.47,10.65,4.85,14.48,17.88,17.57,9.25	Gh_D03G1082-Gh_D03G1083
	TM80661*	chr18	22600469	3(14LQ)	0.5998	2.6276	6.3056	Gh_D13G0976-Gh_D13G0977
	TM80570*	chr18	14935152	3(13AY)	0.3654	2.9448	2.1814	Gh_D13G0822
	TM57216*	chr19	11534093	3(16AY)	-0.3138	2.694	1.8256	Gh_D05G1307
	TM58081*	chr19	32975410	3(15AY)	-0.6406	2.7951	6.8003	Gh_D05G2890-Gh_D05G2891
	TM57288*	chr19	14643328	4(13AY)	0.0699	3.0076	0.0937	Gh_D05G1626-Gh_D05G1627
	TM57274*	chr19	13727112	3(15ALE)	0.5788	3.4019	8.9706	Gh_D05G1522
	TM57278*	chr19	13781446	4(15ALE)	0.4645	3.5812	5.9699	Gh_D05G1526
	TM57779*	chr19	27578455	4(15ALE)	0.3007	4.272	2.3524	Gh_D05G2651
	TM58869	chr19	61813400	2(15ALE),3(14KEL)	1.50,0.67	3.65,2.86	3.59,8.62	Gh_D05G3722
	TM57176*	chr19	9970466	1(13AY),2(13AY),3(13AY)	0.80,1.01,0.64	5.96,3.34,7.57	9.06,3.66,7.46	Gh_D05G1158
	TM74694*	chr20	52457965	4(16AY)	-0.1482	2.534	0.4224	Gh_D10G1870
	TM74739*	chr20	53230049	3(16AY)	-0.3297	2.5812	1.9208	Gh_D10G1905
	TM55476	chr22	2630904	3(16AY)	0.6293	2.6348	3.1276	Gh_D04G0177-Gh_D04G0178
	TM55461	chr22	2087134	4(13AY)	0.413	3.2851	3.2374	Gh_D04G0144-Gh_D04G0145
	TM55498	chr22	3269337	4(15ALE)	0.3583	3.9509	3.3066	Gh_D04G0227-Gh_D04G0228
	TM72909*	chr23	48544061	3(14KEL)	0.2661	2.5776	1.3452	Gh_D09G2139
	TM67343*	chr24	7799808	3(13AY)	0.7767	3.2	10.8163	Gh_D08G0627-Gh_D08G0628
	TM68035*	chr24	18455652	3(14AY)	0.8632	4.0194	18.5112	Gh_D08G0909-Gh_D08G0910
	TM68609*	chr24	22417716	1(16AY)	1.0601	4.0801	17.8363	Gh_D08G0946-Gh_D08G0947
	TM63086	chr25	62960114	3(13AY)	1.4813	2.8468	10.9269	Gh_D06G2110
	TM60146*	chr25	28451518	4(15ALE)	0.26	3.5515	1.8936	Gh_D06G1168-Gh_D06G1169
	TM79689	chr26	54334747	1(15AY),2(15AY),3(15AY)	-0.67,-1.03,-0.56	3.61,3.35,4.31	6.60,3.00,4.95	Gh_D12G2128-Gh_D12G2129
SI	TM141*	chr01	3318770	1(15AY),3(15AY)	-0.44,-0.35	4.38,6.01	22.47,17.31	Gh_A01G0282-Gh_A01G0283
	TM4655*	chr02	40842952	3(13QZ)	-0.2597	2.5255	2.1339	Gh_A02G0966-Gh_A02G0967
	TM5806	chr02	83226669	3(13AY),4(13AY)	0.24,0.28	5.19,7.12	5.50,7.42	Gh_A02G1703
	TM8301*	chr03	97476257	3(14KEL)	-0.2591	2.691	5.79	Gh_A03G1628-Gh_A03G1629
	TM9937	chr04	61678378	3(13QZ)	-0.2416	4.6469	4.2145	Gh_A04G1141-Gh_A04G1142
	TM10001	chr05	1811431	3(13AY)	-0.2364	2.7335	2.1886	Gh_A05G0168-Gh_A05G0169
	TM10689*	chr05	14373583	3(16AY)	0.1843	5.0408	3.3412	Gh_A05G1383-Gh_A05G1384
	TM13572*	chr06	797101	3(15AY)	-0.2218	2.9225	6.9627	Gh_A06G0090
	TM21227*	chr07	71457763	3(16AY)	-0.526	3.6717	23.5389	Gh_A07G1746-Gh_A07G1747
	TM21011*	chr07	69156159	4(13QZ)	-0.2134	3.6838	3.5726	Gh_A07G1699-Gh_A07G1700
	TM21135*	chr07	70682969	4(13AY)	-0.4261	8.1934	16.1797	Gh_A07G1730-Gh_A07G1731
	TM21140*	chr07	70711686	3(13QZ)	-0.7599	8.2163	37.2382	Gh_A07G1731
	TM20123*	chr07	33799383	2(15ALE )	-0.7174	10.1899	13.8326	Gh_A07G1351-Gh_A07G1352
	TM21171*	chr07	71082115	3(15AY)	-0.55	2.92	35.01	Gh_A07G1743-Gh_A07G1744
	TM21143*	chr07	70778736	1(13AY,13LQ),3(16AY)	0.99,1.03,0.75	9.16,9.93,4.38	38.73,38.06,38.10	Gh_A07G1735
	TM32782	chr09	52831922	3(16AY)	0.1084	3.0552	1.1638	Gh_A09G0711
	TM33514	chr09	68987104	3(14KEL)	0.1973	3.4962	2.8827	Gh_A09G1567-Gh_A09G1568
	TM33544	chr09	69645515	1(13AY,13LQ),2(13LQ),3(13LQ)	0.47,0.61,0.88,0.49	3.23,5.16,3.71,5.14	12.86,18.83,4.38,21.98	Gh_A09G1606-Gh_A09G1607
	TM37833*	chr11	19877792	3(13AY)	-0.1468	3.0064	2.0391	Gh_A11G1450-Gh_A11G1451
	TM38857*	chr11	64973427	3(16AY)	-0.3128	4.4268	9.7496	Gh_A11G2072-Gh_A11G2073
	TM39777	chr11	90859417	1(13QZ,15ALE),3(13QZ)	0.35,0.35,0.31	4.60,4.60,6.12	8.60,8.60,6.87	Gh_A11G2788-Gh_A11G2789
	TM43390*	chr13	4642234	1(13QZ,15ALE),2(13QZ),3(13QZ)	-0.38,-0.38,-0.57,-0.24	4.81,4.81,3.80,3.46	9.59,9.59,4.65,4.20	Gh_A13G0350
	TM53021*	chr14	61548858	4(16AY)	0.0974	2.9869	1.0172	Gh_D02G1847-Gh_D02G1848
	TM50087*	chr15	58247624	1(13QZ,15ALE),3(13QZ)	0.33,0.33,0.22	3.78,3.78,3.55	7.00,7.00,3.27	Gh_D01G1974-Gh_D01G1975
	TM54872	chr17	34920546	4(16AY)	0.2171	6.769	5.1372	Gh_D03G1029-Gh_D03G1030
	TM54927*	chr17	36914276	3(15AY)	0.4062	7.1305	20.8351	Gh_D03G1107-Gh_D03G1108
	TM54940*	chr17	37010537	3(16AY)	0.3664	11.6419	11.8412	Gh_D03G1115-Gh_D03G1116
	TM54826	chr17	34027525	3(15ALE,15AY,16AY)	-0.32,-0.32,-0.19	3.06,4.23,2.57	4.44,5.00,1.21	Gh_D03G0993-Gh_D03G0994
	TM54893	chr17	36211129	1(16AY),3(13QZ,15ALE)	0.34,0.17,0.17	5.76,2.58,3.94	5.70,1.87,3.26	Gh_D03G1082-Gh_D03G1083
	TM57219*	chr19	11598072	3(16AY)	0.113	2.6715	1.2502	Gh_D05G1317-Gh_D05G1318
	TM57128*	chr19	9499863	4(13AY)	-0.1505	3.995	2.17	Gh_D05G1110-Gh_D05G1111
	TM57432*	chr19	19209507	1(15AY),3(15AY)	0.24,0.15	3.47,4.20	6.56,3.10	Gh_D05G2073-Gh_D05G2074
	TM74983*	chr20	57514048	3(16AY)	0.156	3.966	2.41	Gh_D10G2092-Gh_D10G2093
	TM77120*	chr21	59588984	3(16AY)	-0.1649	3.9513	2.675	Gh_D11G2925
	TM56683	chr22	50422253	3(13AY)	0.1723	3.0538	2.8109	Gh_D04G1810-Gh_D04G1811
	TM72828*	chr23	47404161	1(16AY )	0.5478	3.0146	3.6572	Gh_D09G1994
	TM77259	chr26	431225	3(15ALE)	-0.1262	2.5346	1.9885	Gh_D12G0027
	TM77262	chr26	440873	3(15AY)	-0.2946	4.9959	12.297	Gh_D12G0027-Gh_D12G0028
a FL, Fiber length; FS, fibers strength; FM, fiber micronaire; BW, weight; LP, lint percent; SI,seed index.
b 13AY, Anyang in 2013; 13LQ, Linqing in 2013; 13QZ, Quzhou in 2013; 14AY, Anyang in 2014; 14KEL, Kerle in 2014; 14LQ, Linqing in 2014; 15AY, Anyang in 2015; 15ALE, Alaer in 2015; 16AY, Anyang in 2016.
C QTN Position, physical location in the upland cotton (TM-1) genome.
d methods: 1-mrMLM; 2-FASTmrEMMA; 3-ISIS EM-BLASSO; 4-LARmEB
e PV, phenotypic variation.
* Congruent with previous reports.

## Sheet: Table S7
Table S7 Annotation information of common gene
Trait	Gene ID	Homologue	Gene annotation
FL	Gh_A11G2925	AT3G55610	delta 1-pyrroline-5-carboxylate synthase 2
	Gh_A11G2926	AT5G02020
	Gh_D03G0236	AT5G67320	WD-40 repeat family protein
FS	Gh_A07G1744	AT5G05260	cytochrome p450 79a2
	Gh_A07G1745	AT3G07680	emp24/gp25L/p24 family/GOLD family protein
	Gh_A13G0187	AT2G37620	actin 1
	Gh_D08G0442	AT1G05260	Peroxidase superfamily protein
	Gh_D08G0447	AT3G62260	Protein phosphatase 2C family protein
	Gh_D10G2254	AT1G20920	P-loop containing nucleoside triphosphate hydrolases superfamily protein
	Gh_D10G2255	AT5G02290	Protein kinase superfamily protein
FM	Gh_A01G1667
	Gh_A01G1668
	Gh_A10G0006	AT1G79020	Enhancer of polycomb-like transcription factor protein
	Gh_D01G1974	AT3G11660	NDR1/HIN1-like 1
	Gh_D05G0228	AT3G24520	heat shock transcription factor C1
	Gh_D05G0229	AT4G13260	Flavin-binding monooxygenase family protein
	Gh_A07G1744	AT5G05260	cytochrome p450 79a2
	Gh_A07G1745	AT3G07680	emp24/gp25L/p24 family/GOLD family protein
	Gh_D08G0430	AT1G12930	ARM repeat superfamily protein
BW	Gh_A04G1045	AT4G38710	glycine-rich protein
	Gh_D08G0430	AT1G12930	ARM repeat superfamily protein
	Gh_D11G1653	AT4G09460	myb domain protein 6
	Gh_A07G1743	AT5G47650	nudix hydrolase homolog 2
	Gh_A07G1744	AT5G05260	cytochrome p450 79a2
LP	Gh_A04G1056	AT4G39050	Kinesin motor family protein
	Gh_A04G1070	AT4G38380	MATE efflux family protein
	Gh_A04G1071	AT4G35260	isocitrate dehydrogenase 1
	Gh_A04G1166	AT1G60220	UB-like protease 1D
	Gh_A04G1167	AT1G70420	Protein of unknown function (DUF1645)
	Gh_A10G1177
	Gh_A10G1178
	Gh_D04G0145	AT1G66240	homolog of anti-oxidant 1
SI	Gh_A07G1699	AT2G04560	transferases, transferring glycosyl groups
	Gh_A07G1700	AT1G26170	ARM repeat superfamily protein
	Gh_A07G1730	AT5G35770	Transducin/WD40 repeat-like superfamily protein
	Gh_A07G1735	AT4G16360	5\'-AMP-activated protein kinase beta-2 subunit protein
	Gh_A07G1743	AT5G47650	nudix hydrolase homolog 2
	Gh_A07G1744	AT5G05260	cytochrome p450 79a2
	Gh_A07G1731	AT3G13130
	Gh_A07G1746	AT2G04360
	Gh_A07G1747	AT2G04280

## Sheet: Table S8
Table S8 The GO classification of common genes for fiber quality trait
#GO_classify1	GO_classify2	All genes	Partial genes	Gene_ID
#Total_gene		41502	12
cellular component	cell	19075	6	Gh_A07G1745;Gh_A10G0006;Gh_D08G0447;Gh_D05G0228;Gh_D08G0430;Gh_A13G0187
cellular component	cell part	19196	6	Gh_A10G0006;Gh_A07G1745;Gh_D08G0430;Gh_D05G0228;Gh_D08G0447;Gh_A13G0187
cellular component	organelle	14252	5	Gh_A13G0187;Gh_D08G0430;Gh_D05G0228;Gh_A10G0006;Gh_A07G1745
cellular component	macromolecular complex	4859	2	Gh_D08G0447;Gh_A10G0006
cellular component	organelle part	6311	2	Gh_A10G0006;Gh_A07G1745
cellular component	membrane	10484	1	Gh_A07G1745
cellular component	membrane-enclosed lumen	440	1	Gh_A10G0006
cellular component	membrane part	5050	1	Gh_A07G1745;
molecular function	binding	19709	8	Gh_D10G2255;Gh_A07G1744;Gh_A13G0187;Gh_D08G0447;Gh_D05G0228;Gh_D05G0229;Gh_D10G2254;Gh_D08G0442
molecular function	catalytic activity	21582	6	Gh_D10G2255;Gh_D05G0229;Gh_D08G0447;Gh_D10G2254;Gh_A07G1744;Gh_D08G0442
molecular function	nucleic acid binding transcription factor activity	1090	1	Gh_D05G0228
molecular function	transporter activity	2766	1	Gh_A07G1745
molecular function	antioxidant activity	363	1	Gh_D08G0442
biological process	metabolic process	27309	7	Gh_A07G1744;Gh_D10G2255;Gh_D08G0442;Gh_D10G2254;Gh_D05G0229;Gh_D08G0447;Gh_D05G0228
biological process	single-organism process	20234	7	Gh_D05G0228;Gh_D10G2255;Gh_D05G0229;Gh_A07G1745;Gh_D10G2254;Gh_D08G0442;Gh_A07G1744
biological process	cellular process	23209	5	Gh_D10G2255;Gh_D05G0228;Gh_D08G0447;Gh_A07G1745;Gh_D10G2254
biological process	response to stimulus	9051	5	Gh_D08G0442;Gh_A07G1745;Gh_D01G1974;Gh_D08G0447;Gh_D05G0228
biological process	localization	6555	2	Gh_D08G0430;Gh_A07G1745
biological process	immune system process	596	1	Gh_D01G1974
biological process	multi-organism process	1408	1	Gh_D01G1974
biological process	biological regulation	8361	1	Gh_D05G0228

## Sheet: Table S9
Table S9 The KEGG pathway of common genes for fiber quality trait
#Pathway	ko_ID	Unigene	gene	Unigene_all	gene_all	gene_ID
Phenylalanine metabolism	ko00360	1	322	6	14291	Gh_D08G0442	K00430
Phenylpropanoid biosynthesis	ko00940	1	459	6	14291	Gh_D08G0442	K00430
Biosynthesis of amino acids	ko01230	1	685	6	14291	Gh_A11G2925	K12657
2-Oxocarboxylic acid metabolism	ko01210	1	182	6	14291	Gh_A07G1744	K12153
Spliceosome	ko03040	1	515	6	14291	Gh_D10G2254	K12811
Glucosinolate biosynthesis	ko00966	1	14	6	14291	Gh_A07G1744	K12153
Cyanoamino acid metabolism	ko00460	1	124	6	14291	Gh_A07G1744	K12153
Tryptophan metabolism	ko00380	1	97	6	14291	Gh_D05G0229	K11816
Arginine and proline metabolism	ko00330	1	232	6	14291	Gh_A11G2925	K12657
Proteasome	ko03050	1	185	6	14291	Gh_A11G2926	K06700

## Sheet: Table S10
Table S10 The GO classification of common genes for yeild trait
#GO_classify1	GO_classify2	All genes	Partial genes	Gene_ID
#Total_gene		41502	12
cellular component	cell	19075	5	Gh_D08G0430;Gh_D04G0145;Gh_A04G1056;Gh_A07G1730;Gh_A07G1700
cellular component	organelle	14252	5	Gh_A07G1700;Gh_A07G1730;Gh_A04G1056;Gh_D04G0145;Gh_D08G0430
cellular component	cell part	19196	5	Gh_A07G1700;Gh_A07G1730;Gh_D08G0430;Gh_A04G1056;Gh_D04G0145
cellular component	macromolecular complex	4859	2	Gh_A04G1056;Gh_D04G0145
cellular component	organelle part	6311	2	Gh_D04G0145;Gh_A04G1056
molecular function	binding	19709	6	Gh_A04G1071;Gh_D11G1653;Gh_A07G1700;Gh_A07G1744;Gh_A04G1056;Gh_D04G0145
molecular function	catalytic activity	21582	5	Gh_A04G1071;Gh_A04G1056;Gh_A07G1744;Gh_A07G1699;Gh_A07G1743
molecular function	nucleic acid binding transcription factor activity	1090	1	Gh_A07G1730
molecular function	transporter activity	2766	1	Gh_A04G1070
biological process	single-organism process	20234	7	Gh_D04G0145;Gh_A07G1699;Gh_A07G1744;Gh_A04G1056;Gh_A04G1071;Gh_A04G1070;Gh_A07G1730
biological process	metabolic process	27309	5	Gh_A04G1071;Gh_A07G1744;Gh_A04G1056;Gh_A07G1699;Gh_A07G1743
biological process	cellular process	23209	5	Gh_A04G1056;Gh_A07G1699;Gh_A04G1071;Gh_A07G1730;Gh_A04G1070
biological process	localization	6555	4	Gh_D04G0145;Gh_D08G0430;Gh_A07G1700;Gh_A04G1070
biological process	reproduction	565	1	Gh_A07G1730
biological process	reproductive process	2167	1	Gh_A07G1730
biological process	multicellular organismal process	3222	1	Gh_A07G1730
biological process	developmental process	4406	1	Gh_A07G1730
biological process	response to stimulus	9051	1	Gh_A04G1167
biological process	biological regulation	8361	1	Gh_A07G1730

[truncated: 1 more sheets: Table S11]
